# Supplementary material for: Characterization of expressed sequence tags obtained by SSH during somatic embryogenesis in Cichorium intybus L
Source: BMC Plant Biol. 2007 Jun 6;7:27. doi: 10.1186/1471-2229-7-27 (PMC1913917; doi:10.1186/1471-2229-7-27)
Supplement: Additional file 1 — Detailed data concerning ESTs assembling, annotation and classification of the 3348 ESTs. In the first three columns, the accession numbers from GenBank of ESTs, their clone ID from our libraries, and their sequence length, are indicated. The columns 4 to 6 represent the assembling of identical ESTs into OCs (original clusters), with the OC ID, and the number of ESTs representing each OC in the E and the NE library. The field 'Contig' represents the assembling of EST corresponding to a same gene. 'Contig' includes the contig ID, and the number of ESTs representing each gene in the E and the NE library. The first hit from the BlastX search against the non-redundant Genbank database is provided for each OC. The detailed fields of the BlastX search against the NR Genbank database are ID, Putative function, Length, Score, E-value, Identity, Homology, Gap, Frame, and Alignment. The first hit from the BlastX search against the Arabidopsis translated coding sequences is provided for all ESTs. Detailed fields of this second BlastX search are ID, E-value, and the functional classification according to the MIPS functional catalogue. [file 1471-2229-7-27-S1.xls]

## Sheet: Feuil1
Clone information			Original cluster (OC)			Contig			BlastX search against non redundant Genbank database (shown results are those of the best match for each OC)											BlastX search against Arabidopsis thaliana genomic database (AtGDB) (shown results are those of the best match for each EST)
Accesion number	Clone ID	Length (bp)	OC ID	Nb of ESTs from the E-library	Nb of ESTs from the NE-library	Contig ID	Nb of ESTs from the E-library	Nb of ESTs from the NE-library	ID	Putative function	Lengh (AA)	Score	E-value	Identity	Homology	Gap	Frame	Alignment EST (bp)	Alignment match (AA)	ID	E-value	Functional classification according to MIPS functional catalogue
DT210806	MMD019F4	533	OC0026_a	0	1	Cont0001			gb|AAM92008.1|	glyceraldehyde 3-phosphate dehydrogenase [Solanum tuberosum]	338	275bits(702)	5e-73	141/177(79%)	146/177(82%)	0	-2	532-2	62-238	At1g13440	1e-91	Metabolism	01.05 C-compound and carbohydrate metabolism
DT212554	E001F9	577	OC0026_b			Cont0001														At1g13440	8e-59	Metabolism	01.05 C-compound and carbohydrate metabolism
DT212714	E003G8	565	OC0026_b			Cont0001			emb|CAA27844.1|	glyceraldehyde-3-phosphate dehydrogenase [Sinapis alba]	338	362bits(928)	4e-99	177/187(94%)	180/187(96%)		-3	563-3	52-238	At3g04120	e-100	Metabolism	01.05 C-compound and carbohydrate metabolism
DT212825	E005C9	505	OC0026_b			Cont0001														At1g13440	3e-89	Metabolism	01.05 C-compound and carbohydrate metabolism
DT213087	E009C5	561	OC0026_b			Cont0001														At3g04120	3e-99	Metabolism	01.05 C-compound and carbohydrate metabolism
DT213859	E020B8	429	OC0026_b			Cont0001														At3g04120	3e-71	Metabolism	01.05 C-compound and carbohydrate metabolism
DT211226	N107A9	261	OC0026_b	5	1	Cont0001														At3g04120	5e-36	Metabolism	01.05 C-compound and carbohydrate metabolism
DT212526	E001C4	430	OC2148			Cont0001														At1g13440	2e-20	Metabolism	01.05 C-compound and carbohydrate metabolism
DT213042	E008E10	419	OC2148			Cont0001														At3g04120	3e-36	Metabolism	01.05 C-compound and carbohydrate metabolism
DT213919	E021A9	409	OC2148			Cont0001			emb|CAA42103.1|	glycolytic glyceraldehyde 3-phosphate dehydrogenase [Antirrhinum majus]	336	178bits(452)	3e-44	89/99(89%)	95/99(95%)		1	7-303	238-336	At3g04120	3e-41	Metabolism	01.05 C-compound and carbohydrate metabolism
DT214173	E024G7	444	OC2148	4	0	Cont0001	9	2												At3g04120	1e-34	Metabolism	01.05 C-compound and carbohydrate metabolism
DT210799	MMD019D11	348	OC0755			Cont0006														At1g05010	1e-45	Metabolism	01.20 secondary metabolism
DT211772	N118F5	352	OC0755			Cont0006														At1g05010	6e-46	Metabolism	01.20 secondary metabolism
DT212001	N121G1	352	OC0755			Cont0006														At1g05010	6e-46	Metabolism	01.20 secondary metabolism
DT212082	N123A8	352	OC0755			Cont0006														At1g05010	6e-46	Metabolism	01.20 secondary metabolism
DT212109	N123E1	352	OC0755	0	5	Cont0006			gb|AAC48977.1|	1-aminocyclopropane-1-carboxylate oxidase [Pelargonium x hortorum]	318	189bits(481)	1e-47	85/109(77%)	101/109(92%)		1	25-351	1-109	At1g05010	5e-46	Metabolism	01.20 secondary metabolism
DT212217	A025B2	141	OC0826	1	0	Cont0006			gb|AAQ84308.1|	1-aminocyclopropane-1-carboxylic acid oxidase [Gossypium barbadense]	278	72.0bits(175)	4e-12	34/34(100%)	34/34(100%)		-3	139-38	190-223	At1g05010	8e-14	Metabolism	01.20 secondary metabolism
DT214000	E022C10	364	OC2008	1	0	Cont0006	2	5	sp|P31237|ACCO_ACTCH	1-aminocyclopropane-1-carboxylate oxidase (ACC oxidase) [Actinidia chinensis]	319	65.9bits(159)	3e-10	31/37(83%)	34/37(91%)		1	13-123	281-317	At1g05010	2e-10	Metabolism	01.20 secondary metabolism
DT211073	N104G4	480	OC0289			Cont0007														At3g54300	6e-44	Cellular transport, transport facilitation and transport routes	20.09 transport routes
DT211284	N108A7	479	OC0289	0	2	Cont0007			gb|AAT70463.1|	At4g15780 synaptobrevin-related family protein [Arabidopsis thaliana]	222	274bits(701)	5e-73	133/160(83%)	147/160(91%)	1/160(0%)	3	3-479	22-181	At4g15780	2e-73	Cellular transport, transport facilitation and transport routes	20.09 transport routes
DT212307	B050B9	157	OC1968			Cont0007														At4g15780	0.0002	No hits found	No hits found
DT213912	E021A1	156	OC1968			Cont0007														At4g15780	2e-05	No hits found	No hits found
DT213949	E021E11	155	OC1968	3	0	Cont0007	3	2	gb|AAT70463.1|	At4g15780 [Arabidopsis thaliana] Vesicle-associated membrane protein 724 (AtVAMP724) (SYBL1-like)	222	42.0bits(97)	0.005	19/20(95%)	20/20(100%)		2	95-154	1-20	At4g15780	2e-05	No hits found	No hits found
DT211160	N106A9	553	OC0225	0	1	Cont0009			emb|CAA81076.1|	P protein [Flaveria pringlei]	1037	348bits(894)	3e-95	172/178(96%)	175/178(98%)		1	19-552	181-358	At4g33010	1e-94	Metabolism	01.01 amino acid metabolism
DT212690	E003D10	236	OC1111	1	0	Cont0009	1	1	emb|CAA81076.1|	P protein [Flaveria pringlei]	1037	122bits(305)	3e-31	58/60(96%)	59/60(98%)		1	55-53	640-639	At4g33010	2e-33	Metabolism	01.01 amino acid metabolism
DT213150	E010B2	436	OC0252_a			Cont0010														At4g25740	2e-44	Protein synthesis	12.01 ribosome biogenesis
DT213233	E011C4	436	OC0252_a			Cont0010														At4g25740	5e-44	Protein synthesis	12.01 ribosome biogenesis
DT213312	E012E6	436	OC0252_a			Cont0010			gb|AAM67000.1|	putative ribosomal protein S10 [Arabidopsis thaliana]	179	57.4bits(137)	1e-07	27/30(90%)	28/30(93%)		3	3-92	68-97	At4g25740	3e-45	Protein synthesis	12.01 ribosome biogenesis
DT211218	N106H10	384	OC0252_a	3	1	Cont0010														At4g25740	1e-36	Protein synthesis	12.01 ribosome biogenesis
DT213363	E013B12	345	OC1531_a			Cont0010														At4g25740	2e-56	Protein synthesis	12.01 ribosome biogenesis
DT213650	E017B11	339	OC1531_a			Cont0010														At4g25740	2e-48	Protein synthesis	12.01 ribosome biogenesis
DT211171	N106C4	345	OC1531_a	2	1	Cont0010	5	2	gb|AAM44974.1|	putative ribosomal protein S10 [Arabidopsis thaliana]	177	209bits(531)	2e-53	96/110(87%)	102/110(92%)		3	15-344	19-128	At4g25740	2e-55	Protein synthesis	12.01 ribosome biogenesis
DT212317	B050C9	609	OC0353			Cont0011														At4g35090	3e-76	Cell rescue, defense and virulence	32.07 detoxification
DT213897	E020F12	675	OC0353			Cont0011														At4g35090	3e-87	Cell rescue, defense and virulence	32.07 detoxification
DT211403	N110A8	679	OC0353			Cont0011			gb|AAF61733.1|	catalase 3 [Helianthus annuus]	492	391bits(1004)	1e-108	183/194(94%)	189/194(97%)		-2	678-97	299-492	At4g35090	1e-89	Cell rescue, defense and virulence	32.07 detoxification
DT211425	N110D3	679	OC0353			Cont0011														At4g35090	2e-90	Cell rescue, defense and virulence	32.07 detoxification
DT211573	N112F1	679	OC0353			Cont0011														At1g20630	6e-90	Cell rescue, defense and virulence	32.07 detoxification
DT211728	N118A6	679	OC0353			Cont0011														At4g35090	2e-90	Cell rescue, defense and virulence	32.07 detoxification
DT211824	N119D1	435	OC0353			Cont0011														At1g20630	3e-28	Cell rescue, defense and virulence	32.07 detoxification
DT211902	N120D6	679	OC0353			Cont0011														At4g35090	3e-89	Cell rescue, defense and virulence	32.07 detoxification
DT212110	N123E2	223	OC0353	2	7	Cont0011														At1g20630	2e-15	Cell rescue, defense and virulence	32.07 detoxification
DT212351	B050G6	926	OC0981			Cont0011			gb|AAF61733.1|	catalase 3 [Helianthus annuus]	492	567bits(1460)	1e-168	267/275(97%)	269/275(97%)		-1	827-829	23-22	At4g35090	e-143	Cell rescue, defense and virulence	32.07 detoxification
DT212474	D300E8	449	OC0981			Cont0011														At1g20630	8e-68	Cell rescue, defense and virulence	32.07 detoxification
DT211126	N105E6	890	OC0981	2	1	Cont0011	4	8												At4g35090	e-136	Cell rescue, defense and virulence	32.07 detoxification
DT211023	N104A9	480	OC0154	0	1	Cont0013			emb|CAA44620.1|	Heat Shock 70kD protein [Glycine max]	645	77.4bits(189)	2e-20	49/95(51%)	63/95(66%)	1/95(1%)	3	111-109	201-200	At1g56410	8e-22	Cell cycle and DNA processing	10.03 cell cycle
DT214157	E024F1	372	OC0879	2	0	Cont0013														At1g56410	5e-51	Cell cycle and DNA processing	10.03 cell cycle
DT212311	B050B11	1037	OC0879			Cont0013			dbj|BAB02269.1|	70 kDa heat shock protein [Arabidopsis thaliana]	650	488bits(1255)	1e-136	248/308(80%)	264/308(85%)		1	76-999	1-307	At3g12580	e-143	Protein fate (folding, modification, destination)	14.01 protein folding and stabilization
DT210993	N103E10	628	OC2049	6	1	Cont0013														At1g56410	3e-94	Cell cycle and DNA processing	10.03 cell cycle
DT212913	E006F1	620	OC2049			Cont0013														At5g02500	e-105	Cellular transport, transport facilitation and transport routes	20.03 transport facilitation
DT212914	E006F3	617	OC2049			Cont0013														At5g02500	e-110	Cellular transport, transport facilitation and transport routes	20.03 transport facilitation
DT213107	E009E7	621	OC2049			Cont0013														At5g02500	e-111	Cellular transport, transport facilitation and transport routes	20.03 transport facilitation
DT213303	E012D5	626	OC2049			Cont0013														At5g02500	e-113	Cellular transport, transport facilitation and transport routes	20.03 transport facilitation
DT213416	E014A4	626	OC2049			Cont0013			gb|AAV97978.1|	heat shock protein hsp70 [Saussurea medusa]	647	360bits(924)	1e-98	185/208(88%)	185/208(88%)		-1	626-3	210-417	At5g02500	e-114	Cellular transport, transport facilitation and transport routes	20.03 transport facilitation
DT214046	E023A3	626	OC2049			Cont0013	8	2												At5g02500	e-112	Cellular transport, transport facilitation and transport routes	20.03 transport facilitation
DT211376	N109E11	762	OC0338	0	1	Cont0014			gb|AAP68248.1|	At2g05710 [Arabidopsis thaliana] cytoplasmic aconitate hydratase [Arabidopsis]	990	482bits(1241)	1e-135	225/254(88%)	243/254(95%)		1	1-762	708-961	At2g05710	e-138	Metabolism	01.05 C-compound and carbohydrate metabolism
DT211635	N113F4	721	OC0526			Cont0014														At2g05710	2e-84	Metabolism	01.05 C-compound and carbohydrate metabolism
DT211725	N114H11	721	OC0526	0	2	Cont0014			gb|AAP68248.1|	At2g05710 [Arabidopsis thaliana] cytoplasmic aconitate hydratase [Arabidopsis thaliana]	990	294bits(753)	1e-78	153/189(80%)	161/189(85%)	1/189(0%)	-3	566-3	51-234	At2g05710	1e-84	Metabolism	01.05 C-compound and carbohydrate metabolism
DT212633	E002F9	173	OC1073	1	0	Cont0014	1	3	pir||T10101	aconitate hydratase (EC 4.2.1.3) - [Cucurbita sp]	898	114bits(284)	1e-24	54/57(94%)	55/57(96%)		-2	172-2	144-200	At2g05710	7e-27	Metabolism	01.05 C-compound and carbohydrate metabolism
DT211418	N110C5	264	OC0360	0	1	Cont0015			dbj|BAC66615.1|	L-asparaginase [Glycine max]	325	150bits(379)	9e-36	71/82(86%)	77/82(93%)		3	18-263	154-235	At3g16150	3e-30	Metabolism	01.01 amino acid metabolism
DT211305	N108D4	840	OC0594			Cont0015			gb|AAM23265.1|	L-asparaginase [Glycine max]	326	417bits(1072)	1e-115	205/246(83%)	225/246(91%)	4/246(1%)	-2	839-114	80-325	At3g16150	e-108	Metabolism	01.01 amino acid metabolism
DT211836	N119E3	577	OC0594	0	2	Cont0015	0	3												At3g16150	2e-64	Metabolism	01.01 amino acid metabolism
DT212721	E003H6	400	OC0466_b			Cont0019														At5g56030	5e-64	Cell rescue, defense and virulence	32.01 stress response
DT211604	N113B11	546	OC0466_b	1	1	Cont0019			gb|AAN31859.1|	putative heat shock protein 81-2 (HSP81-2) [Arabidopsis thaliana]	699	228bits(582)	5e-59	112/116(96%)	114/116(98%)	0	-1	546-14	96-273	At5g56030	8e-66	Cell rescue, defense and virulence	32.01 stress response
DT213701	E017H7	355	OC1774	1	0	Cont0019			gb|AAB01376.1|	heat shock cognate protein 80 [Lycopersicon esculentum]	699	166bits(420)	2e-40	84/88(95%)	86/88(97%)		-2	279-16	1-88	At5g56030	6e-42	Cell rescue, defense and virulence	32.01 stress response
DT210894	N102A6	166	OC1867_b			Cont0019														At5g56030	1e-11	Cell rescue, defense and virulence	32.01 stress response
DT210982	N103D9	270	OC1867_b			Cont0019														At5g56010	6e-24	Cell rescue, defense and virulence	32.01 stress response
DT211252	N107D7	298	OC1867_b	0	3	Cont0019	2	4	gb|AAS79798.1|	heat shock protein 90 [Nicotiana tabacum]	699	150bits(380)	7e-36	76/93(81%)	77/93(82%)	0	1	19-297	505-597	At5g56030	1e-46	Cell rescue, defense and virulence	32.01 stress response
DT211303	N108D1	341	OC0581			Cont0023			emb|CAB89081.1|	S6 ribosomal protein [Asparagus officinalis]	251	172bits(437)	2e-42	82/84(97%)	83/84(98%)		1	46-297	1-84	At4g31700	4e-51	Protein synthesis	12.01 ribosome biogenesis
DT211818	N119C6	346	OC0581	0	2	Cont0023														At5g10360	2e-50	Protein synthesis	12.01 ribosome biogenesis
DT213102	E009E1	645	OC1580			Cont0023			emb|CAA09042.1|	40S ribosomal protein S6 [Cicer arietinum]	212	213bits(543)	2e-54	116/159(72%)	119/159(74%)		-1	645-169	44-202	At4g31700	6e-81	Protein synthesis	12.01 ribosome biogenesis
DT213435	E014C8	971	OC1580	2	0	Cont0023	2	2												At4g31700	1e-77	Protein synthesis	12.01 ribosome biogenesis
DT211887	N120B9	302	OC0621	0	1	Cont0024			gb|AAM63270.1|	unknown [Arabidopsis thaliana] seed specific protein Bn15D17A [Brassica napus] E-39	263	164bits(416)	5e-40	77/94(81%)	83/94(88%)		2	17-298	33-126	At3g02550	6e-42	Unclassified proteins	99 UNCLASSIFIED PROTEINS
DT211255	N107E4	389	OC0623			Cont0024														At3g02550	0.001	No hits found	No hits found
DT211746	N118C7	389	OC0623			Cont0024			ref|NP_469387.1|	hypothetical protein lin0040 [Listeria innocua Clip11262]	203	35.0bits(79)	0.57	17/47(36%)	29/47(61%)		1	226-366	94-140	At3g02550	0.001	No hits found	No hits found
DT211890	N120C2	388	OC0623	0	3	Cont0024														At3g02550	0.0007	No hits found	No hits found
DT212271	A025F1	172	OC1502			Cont0024														At4g34950	0.9	No hits found	No hits found
DT212761	E004D8	479	OC1502			Cont0024			gb|AAM63270.1|	unknown [Arabidopsis thaliana] seed specific protein Bn15D17A [Brassica napus]	263	65.1bits(157)	2e-24	28/45(62%)	34/45(75%)		1	61-415	91-198	At3g02550	5e-26	Unclassified proteins	99 UNCLASSIFIED PROTEINS
DT213326	E012F12	638	OC1502			Cont0024														At3g02550	2e-15	Unclassified proteins	99 UNCLASSIFIED PROTEINS
DT211730	N118A9	531	OC1502	3	1	Cont0024	3	5												At3g02550	2e-06	Unclassified proteins	99 UNCLASSIFIED PROTEINS
DT211671	N114B7	240	OC0633			Cont0026														At4g16260	3e-18	Metabolism	01.05 C-compound and carbohydrate metabolism
DT211904	N120D9	239	OC0633	0	2	Cont0026			emb|CAB55308.1|	ss-1,3-glucanase [Cichorium intybus x Cichorium endivia]	237	117bits(293)	9e-26	57/77(74%)	64/77(83%)		2	2-232	105-181	At4g16260	3e-20	Metabolism	01.05 C-compound and carbohydrate metabolism
DT212093	N123C4	316	OC0745	0	1	Cont0026	0	3	emb|CAB55309.1|	ss-1,3-glucanase [Cichorium intybus x Cichorium endivia]	237	153bits(386)	2e-36	73/98(74%)	83/98(84%)		3	21-314	8-103	At4g16260	8e-24	Metabolism	01.05 C-compound and carbohydrate metabolism
DT211237	N107B10	262	OC0748			Cont0030														At3g13580	3e-36	Protein synthesis	12.01 ribosome biogenesis
DT212101	N123D4	261	OC0748	0	2	Cont0030			prf||1909359B	ribosomal protein L7 [Solanum tuberosum]	242	151bits(381)	6e-36	74/84(88%)	81/84(96%)		3	9-260	54-137	At3g13580	6e-38	Protein synthesis	12.01 ribosome biogenesis
DT212228	A025C3	196	OC1308			Cont0030														At3g13580	2e-14	Protein synthesis	12.01 ribosome biogenesis
DT213022	E008B8	198	OC1308	2	0	Cont0030	2	2	dbj|BAB02600.1|	60S ribosomal protein L7 [Arabidopsis thaliana]	244	73.9bits(180)	1e-12	36/49(73%)	42/49(85%)		3	51-197	4-52	At3g13580	9e-15	Protein synthesis	12.01 ribosome biogenesis
DT210994	N103E11	420	OC0749			Cont0031			gb|AAF78500.1|	Strong similarity to an unknown protein orf4 gi|1402878 from_MATE efflux family protein [Arabidopsis thaliana]	522	196bits(498)	2e-49	93/139(66%)	112/139(80%)		2	2-418	174-312	At1g12950	2e-51	Cellular transport, transport facilitation and transport routes	20.03 transport facilitation
DT212102	N123D5	420	OC0749	0	2	Cont0031														At1g12950	2e-50	Unclassified proteins	99 UNCLASSIFIED PROTEINS
DT214165	E024F10	183	OC2141	1	0	Cont0031	1	2	gb|AAF78500.1|	Strong similarity to an unknown protein orf4 gi|1402878 from_MATE efflux family protein [Arabidopsis thaliana]	522	86.7bits(213)	2e-16	36/51(70%)	45/51(87%)		2	29-181	404-454	At1g12950	1e-18	Unclassified proteins	99 UNCLASSIFIED PROTEINS
DT212302	B050B1	411	OC0874	1	0	Cont0034			gb|AAM14368.1|	putative Tha4 protein [Arabidopsis thaliana] putative sec-independent protein transporter [Oryza sativa]	147	40.8bits(94)	0.011	19/33(57%)	21/33(63%)		-1	411-313	73-105	At5g28750	2e-09	Cellular transport, transport facilitation and transport routes	20.09 transport routes
DT212445	D300B4	662	OC0963	1	0	Cont0034	2	0	gb|AAD33943.1|	Tha4 protein [Pisum sativum]	137	125bits(315)	6e-28	67/110(60%)	83/110(75%)	7/110(6%)	-2	478-170	31-137	At5g28750	8e-30	Cellular transport, transport facilitation and transport routes	20.09 transport routes
DT212316	B050C8	321	OC0881			Cont0035														At2g36530	3e-48	Metabolism	01.05 C-compound and carbohydrate metabolism
DT210977	N103D4	465	OC0881			Cont0035														At2g36530	2e-59	Metabolism	01.05 C-compound and carbohydrate metabolism
DT211921	N120F7	467	OC0881	1	2	Cont0035			emb|CAA41115.1|	enolase [Lycopersicon esculentum]	444	265bits(678)	2e-70	129/149(86%)	140/149(93%)		1	19-465	3-151	At2g36530	3e-67	Metabolism	01.05 C-compound and carbohydrate metabolism
DT212894	E006C12	428	OC1227	1	0	Cont0035			emb|CAA39454.1|	enolase [Zea mays]	446	256bits(655)	1e-67	128/142(90%)	132/142(92%)		2	2-427	154-295	At2g36530	8e-68	Metabolism	01.05 C-compound and carbohydrate metabolism
DT212444	D300B3	387	OC1670			Cont0035			emb|CAA82232.1|	enolase [Ricinus communis]	445	235bits(599)	3e-61	117/128(91%)	121/128(94%)		-3	385-2	289-416	At2g36530	3e-60	Metabolism	01.05 C-compound and carbohydrate metabolism
DT213552	E015H4	388	OC1670	2	0	Cont0035	4	2												At2g36530	4e-57	Metabolism	01.05 C-compound and carbohydrate metabolism
DT211564	N112D8	214	OC0449	0	1	Cont0036			gb|AAP68280.1|	At3g02230 reversibly glycosylated polypeptide-1 [Arabidopsis thaliana]	357	135bits(340)	3e-31	63/65(96%)	65/65(100%)		1	19-213	166-230	At3g02230	2e-33	Biogenesis of cellular components	42.01 cell wall
DT212432	D300A1	297	OC0957	1	0	Cont0036	1	1	sp|O04300|UPTG_PEA	Alpha-1,4-glucan-protein synthase [UDP-forming]_[UDP-forming]	364	182bits(463)	2e-45	88/98(89%)	89/98(90%)		-3	295-2	126-223	At3g02230	1e-45	Biogenesis of cellular components	42.01 cell wall
DT212436	D300A5	570	OC0960	1	0	Cont0037			gb|AAL47388.1|	unknown protein [Arabidopsis thaliana]	468	140bits(354)	1e-32	85/172(49%)	103/172(59%)	17/172(9%)	3	105-569	3-174	At1g14570	2e-34	Unclassified proteins	99 UNCLASSIFIED PROTEINS
DT212915	E006F4	543	OC1293			Cont0037														At1g14570	2e-41	Unclassified proteins	99 UNCLASSIFIED PROTEINS
DT213000	E007H2	552	OC1293			Cont0037														At1g14570	3e-47	Unclassified proteins	99 UNCLASSIFIED PROTEINS
DT211705	N114F8	552	OC1293	2	1	Cont0037	3	1	gb|AAL47388.1|	unknown protein [Arabidopsis thaliana]	468	192bits(489)	3e-48	105/202(51%)	133/202(65%)	18/202(8%)	1	1-552	251-449	At1g14570	3e-50	Unclassified proteins	99 UNCLASSIFIED PROTEINS
DT212291	B050A2	939	OC1203			Cont0042			ref|XP_472023.1|	OSJNBa0091C07.4 [Oryza sativa (japonica cultivar-group)] peptidylprolyl isomerase; FK506-binding protein [Arabidopsis]	585	401bits(1031)	1e-110	194/272(71%)	223/272(81%)		2	5-796	12-393	At3g25230	e-122	Development (Systemic)	41.03 plant development
DT212844	E005E9	724	OC1203	2	0	Cont0042														At3g25230	2e-81	Development (Systemic)	41.03 plant development
DT213891	E020F6	524	OC1923			Cont0042														At3g25230	1e-71	Development (Systemic)	41.03 plant development
DT210859	N101E1	528	OC1923	1	1	Cont0042	3	1	ref|XP_483423.1|	putative 70 kDa peptidylprolyl isomerase [Oryza sativa (japonica cultivar-group)]	580	259bits(662)	2e-68	124/176(70%)	147/176(83%)		1	1-231	312-268	At3g25230	6e-74	Development (Systemic)	41.03 plant development
DT212612	E002D6	420	OC0055			Cont0044			emb|CAA54986.1|	malate dehydrogenase (oxaloacetate decarboxylating) (NADP+) [Flaveria pringlei]	647	256bits(653)	2e-67	126/139(90%)	135/139(97%)		-2	419-3	371-509	At1g79750	4e-60	Metabolism	01.05 C-compound and carbohydrate metabolism
DT210850	N101C1b	428	OC0055			Cont0044														At1g79750	9e-44	Metabolism	01.05 C-compound and carbohydrate metabolism
DT211830	N119D8	416	OC0055	1	2	Cont0044														At1g79750	6e-49	Metabolism	01.05 C-compound and carbohydrate metabolism
DT212905	E006E2	625	OC1234			Cont0044			emb|CAA54986.1|	malate dehydrogenase (oxaloacetate decarboxylating) (NADP+) [Flaveria pringlei]	647	391bits(1004)	1e-108	192/202(95%)	197/202(97%)		3	18-623	168-369	At1g79750	e-105	Metabolism	01.05 C-compound and carbohydrate metabolism
DT210978	N103D5	655	OC1234			Cont0044														At5g25880	3e-76	Metabolism	01.05 C-compound and carbohydrate metabolism
DT211800	N119A9	318	OC1234	1	2	Cont0044	2	4												At1g79750	2e-53	Metabolism	01.05 C-compound and carbohydrate metabolism
DT212961	E007D1	406	OC1272_b	1	0	Cont0046			emb|CAA12231.1|	histone H2B-3 [Lycopersicon esculentum]	137	161bits(408)	4e-39	83/96(86%)	87/96(90%)		2	119-406	32-127	At5g59910	3e-59	Subcellular localization	70.10 nucleus
DT214051	E023A11	349	OC2054	1	0	Cont0046	2	0	emb|CAA12231.1|	histone H2B-3 [Lycopersicon esculentum]	137	154bits(389)	7e-37	80/96(83%)	84/96(87%)		-2	288-1	32-127	At5g59910	3e-50	Subcellular localization	70.10 nucleus
DT210823	MMD019H8	475	OC1422_b	0	1	Cont0050			gb|AAM65734.1|	60S ribosomal protein L13a [Arabidopsis thaliana]	206	206bits(524)	2e-52	101/116(87%)	108/116(93%)		-1	475-128	91-206	At5g48760	2e-54	Protein synthesis	12.01 ribosome biogenesis
DT212960	E007C12	267	OC2112			Cont0050														At5g48760	1e-19	Protein synthesis	12.01 ribosome biogenesis
DT212963	E007D3	233	OC2112			Cont0050			gb|AAC32117.1|	probable 60s ribosomal protein L13a [Picea mariana]	206	110bits(275)	1e-23	54/58(93%)	57/58(98%)		2	59-232	1-58	At5g48760	1e-24	Protein synthesis	12.01 ribosome biogenesis
DT213796	E019C7	230	OC2112			Cont0050														At5g48760	1e-24	Protein synthesis	12.01 ribosome biogenesis
DT214128	E024B10	230	OC2112	4	0	Cont0050	4	1												At5g48760	1e-24	Protein synthesis	12.01 ribosome biogenesis
DT211274	N107H1	685	OC0283	0	1	Cont0052			gb|AAO38036.1|	delta12-fatty acid acetylenase [Dimorphotheca sinuata]	326	404bits(1037)	1e-111	192/223(86%)	201/223(90%)		1	16-684	84-306	At3g12120	7e-82	Metabolism	01.06 lipid, fatty acid and isoprenoid metabolism
DT212376	C100B7	364	OC1056			Cont0052			gb|AAL68981.1|	delta-12 oleate desaturase [Helianthus annuus]	378	226bits(575)	2e-58	101/121(83%)	112/121(92%)	2/121(1%)	1	7-363	252-372	At3g12120	7e-60	Metabolism	01.06 lipid, fatty acid and isoprenoid metabolism
DT212607	E002C10	361	OC1056	2	0	Cont0052														At3g12120	3e-54	Metabolism	01.06 lipid, fatty acid and isoprenoid metabolism
DT212742	E004B9	460	OC1145	1	0	Cont0052			gb|AAC31698.1|	delta-12 fatty acid desaturase [Borago officinalis]	383	185bits(469)	4e-46	81/143(56%)	104/143(72%)		-1	436-8	201-343	At3g12120	7e-48	Metabolism	01.06 lipid, fatty acid and isoprenoid metabolism
DT213232	E011C1	498	OC1445			Cont0052			emb|CAA76157.1|	delta 12 fatty acid desaturase [Crepis palaestina]	379	322bits(825)	2e-87	151/165(91%)	155/165(93%)		3	3-497	86-250	At3g12120	8e-69	Metabolism	01.06 lipid, fatty acid and isoprenoid metabolism
DT211037	N104C5	498	OC1445			Cont0052														At3g12120	8e-69	Metabolism	01.06 lipid, fatty acid and isoprenoid metabolism
DT211175	N106C9	400	OC1445			Cont0052														At3g12120	5e-50	Metabolism	01.06 lipid, fatty acid and isoprenoid metabolism
DT211197	N106F3	498	OC1445	1	3	Cont0052														At3g12120	4e-70	Metabolism	01.06 lipid, fatty acid and isoprenoid metabolism
DT212525	E001C3	370	OC1976			Cont0052														At3g12120	4e-43	Metabolism	01.06 lipid, fatty acid and isoprenoid metabolism
DT213805	E019D9	400	OC1976			Cont0052														At3g12120	6e-50	Metabolism	01.06 lipid, fatty acid and isoprenoid metabolism
DT213960	E021F12	371	OC1976			Cont0052														At3g12120	3e-57	Metabolism	01.06 lipid, fatty acid and isoprenoid metabolism
DT213958	E021F9	375	OC1976			Cont0052			emb|CAA76157.1|	delta 12 fatty acid desaturase [Crepis palaestina]	379	256bits(653)	2e-67	117/124(94%)	121/124(97%)		3	3-374	252-375	At3g12120	2e-59	Metabolism	01.06 lipid, fatty acid and isoprenoid metabolism
DT211498	N111D7	370	OC1976			Cont0052														At3g12120	4e-57	Metabolism	01.06 lipid, fatty acid and isoprenoid metabolism
DT211916	N120F2	364	OC1976	4	2	Cont0052	8	6												At3g12120	4e-56	Metabolism	01.06 lipid, fatty acid and isoprenoid metabolism
DT213241	E011D7	677	OC1450	1	0	Cont0053			gb|AAK63012.1|	heme oxygenase 1 [Lycopersicon esculentum]	278	229bits(584)	4e-59	102/132(77%)	122/132(92%)		3	186-581	139-270	At2g26670	1e-61	Unclassified proteins	99 UNCLASSIFIED PROTEINS
DT213845	E019H12	291	OC1882			Cont0053														At2g26670	1e-16	Unclassified proteins	99 UNCLASSIFIED PROTEINS
DT212198	N124H1	1023	OC1882	1	1	Cont0053	2	1	gb|AAK63012.1|	heme oxygenase 1 [Lycopersicon esculentum]	278	366bits(940)	1e-100	172/213(80%)	197/213(92%)		-3	775-137	66-278	At2g26670	e-105	Unclassified proteins	99 UNCLASSIFIED PROTEINS
DT213305	E012D8	435	OC0067			Cont0060														At1g76490	3e-22	Metabolism	01.06 lipid, fatty acid and isoprenoid metabolism
DT213368	E013C7	468	OC0067			Cont0060			gb|AAK64657.1|	3-hydroxy-3-methylglutaryl coenzyme A reductase [Malus x domestica]	608	97.1bits(240)	1e-19	57/116(49%)	73/116(62%)	6/116(5%)	1	64-393	1-111	At1g76490	9e-23	Metabolism	01.06 lipid, fatty acid and isoprenoid metabolism
DT213758	E018F11	432	OC0067			Cont0060														At1g76490	6e-23	Metabolism	01.06 lipid, fatty acid and isoprenoid metabolism
DT213986	E022B1	460	OC0067			Cont0060														At1g76490	7e-23	Metabolism	01.06 lipid, fatty acid and isoprenoid metabolism
DT210875	N101G5	474	OC0067			Cont0060														At1g76490	2e-23	Metabolism	01.06 lipid, fatty acid and isoprenoid metabolism
DT210979	N103D6	475	OC0067			Cont0060														At1g76490	4e-21	Metabolism	01.06 lipid, fatty acid and isoprenoid metabolism
DT211039	N104C7	475	OC0067			Cont0060														At1g76490	3e-18	Metabolism	01.06 lipid, fatty acid and isoprenoid metabolism
DT211333	N108H1	475	OC0067			Cont0060														At1g76490	7e-23	Metabolism	01.06 lipid, fatty acid and isoprenoid metabolism
DT211609	N113C5	478	OC0067			Cont0060														At1g76490	5e-06	Metabolism	01.06 lipid, fatty acid and isoprenoid metabolism
DT211670	N114B6	475	OC0067			Cont0060														At1g76490	2e-22	Metabolism	01.06 lipid, fatty acid and isoprenoid metabolism
DT212023	N122A7	474	OC0067	4	7	Cont0060														At1g76490	2e-22	Metabolism	01.06 lipid, fatty acid and isoprenoid metabolism
DT213764	E018G10	250	OC0206			Cont0060														At2g17370	4e-33	Metabolism	01.06 lipid, fatty acid and isoprenoid metabolism
DT214184	E024H12	377	OC0206			Cont0060														At2g17370	2e-31	Metabolism	01.06 lipid, fatty acid and isoprenoid metabolism
DT210929	N102E11	375	OC0206			Cont0060			gb|AAB87727.1|	hydroxy-methylglutaryl-coenzyme A reductase [Nicotiana tabacum]	604	148bits(373)	5e-35	69/83(83%)	78/83(93%)		2	125-373	194-276	At1g76490	9e-38	Metabolism	01.06 lipid, fatty acid and isoprenoid metabolism
DT211131	N105F8b	559	OC0206			Cont0060														At2g17370	3e-39	Metabolism	01.06 lipid, fatty acid and isoprenoid metabolism
DT211184	N106D11	368	OC0206			Cont0060														At1g76490	8e-38	Metabolism	01.06 lipid, fatty acid and isoprenoid metabolism
DT211707	N114F10	375	OC0206			Cont0060														At1g76490	9e-38	Metabolism	01.06 lipid, fatty acid and isoprenoid metabolism
DT211840	N119E8	703	OC0206	2	5	Cont0060														At2g17370	6e-39	Metabolism	01.06 lipid, fatty acid and isoprenoid metabolism
DT212732	E004A8	289	OC1138	1	0	Cont0060			gb|AAQ63055.1|	3-hydroxy-3-methylglutaryl-coenzyme A reductase [Hevea brasiliensis]	575	110bits(275)	2e-29	53/62(85%)	57/62(91%)		2	5-288	469-562	At1g76490	2e-28	Metabolism	01.06 lipid, fatty acid and isoprenoid metabolism
DT213261	E011F11	1176	OC1461			Cont0060														At1g76490	e-133	Metabolism	01.06 lipid, fatty acid and isoprenoid metabolism
DT210824	MMD019H9	1005	OC1461			Cont0060														At1g76490	e-103	Metabolism	01.06 lipid, fatty acid and isoprenoid metabolism
DT210987	N103E4	774	OC1461			Cont0060														At1g76490	3e-68	Metabolism	01.06 lipid, fatty acid and isoprenoid metabolism
DT211960	N121B12	1107	OC1461	1	3	Cont0060	8	15	dbj|BAA93631.1|	3-hydroxy-3-methylglutaryl coenzyme A reductase [Solanum tuberosum]	574	476bits(1225)	1e-133	238/288(82%)	259/288(89%)		3	3-866	251-538	At1g76490	e-136	Metabolism	01.06 lipid, fatty acid and isoprenoid metabolism
DT212269	A025F11	333	OC0851	1	0	Cont0061			gb|AAK55785.1|	Putative nucleic acid binding protein [Oryza sativa]	369	77.0bits(188)	9e-20	33/38(86%)	35/38(92%)		-2	116-118	27-26	At5g26210	6e-22	Classification not yet clear-cut	98 CLASSIFICATION NOT YET CLEAR-CUT
DT212544	E001E5	648	OC1023	1	0	Cont0061			gb|AAM64729.1|	nucleic acid binding protein-like [Arabidopsis thaliana]	255	129bits(325)	4e-29	85/171(49%)	98/171(57%)	1/171(0%)	1	82-591	1-164	At5g26210	5e-44	Classification not yet clear-cut	98 CLASSIFICATION NOT YET CLEAR-CUT
DT213127	E009G12	573	OC1376	1	0	Cont0061	3	0	gb|AAM64729.1|	nucleic acid binding protein-like [Arabidopsis thaliana]	255	205bits(522)	5e-52	105/192(54%)	115/192(59%)	2/192(1%)	3	3-572	52-242	At5g26210	9e-87	Classification not yet clear-cut	98 CLASSIFICATION NOT YET CLEAR-CUT
DT213208	E010H7	396	OC1428			Cont0062														At1g80840	1e-11	Unclassified proteins	99 UNCLASSIFIED PROTEINS
DT211013	N103H4	402	OC1428			Cont0062			gb|AAR37421.1|	putative WRKY4 transcription factor [Vitis aestivalis]	311	105bits(262)	3e-22	54/87(62%)	65/87(74%)		1	10-270	232-311	At1g80840	3e-12	Unclassified proteins	99 UNCLASSIFIED PROTEINS
DT211905	N120D10	402	OC1428	1	2	Cont0062														At1g80840	2e-12	Unclassified proteins	99 UNCLASSIFIED PROTEINS
DT213775	E019A1	485	OC1830	1	0	Cont0062	2	2	gb|AAR37421.1|	putative WRKY4 transcription factor [Vitis aestivalis]	311	171bits(432)	9e-42	86/106(81%)	93/106(87%)		3	165-482	129-232	At1g80840	1e-40	Unclassified proteins	99 UNCLASSIFIED PROTEINS
DT213619	E016G2	493	OC1711	1	0	Cont0063			gb|AAM61613.1|	unknown [Arabidopsis thaliana]	417	55.5bits(132)	5e-07	41/85(48%)	50/85(58%)	13/85(15%)	1	16-231	312-394	At4g39140	2e-12	Unclassified proteins	99 UNCLASSIFIED PROTEINS
DT214044	E022H12	331	OC2047	1	0	Cont0063	2	0	gb|AAM61613.1|	unknown [Arabidopsis thaliana]	417	59.3bits(142)	3e-08	34/85(40%)	44/85(51%)	7/85(8%)	3	72-305	332-416	At4g39140	2e-20	Unclassified proteins	99 UNCLASSIFIED PROTEINS
DT210807	MMD019F5	275	OC0027	0	1	Cont0064			gb|AAM47348.1|	At1g20960/F9H16_5 putative ATP-dependent RNA helicase [Arabidopsis thaliana]	569	99.8bits(247)	2e-20	48/80(60%)	51/80(63%)		2	35-274	106-185	At1g20960	2e-32	Transcription	11.02 RNA synthesis
DT212111	N123E3	416	OC0756	0	1	Cont0064			gb|AAM47348.1|	At1g20960/F9H16_5 [Arabidopsis thaliana] U5 small nuclear ribonucleoprotein helicase, putative	569	132bits(333)	2e-30	64/75(85%)	68/75(90%)		3	3-227	488-561	At1g20960	4e-32	Transcription	11.02 RNA synthesis
DT213917	E021A6	283	OC1944	1	0	Cont0064	1	2	gb|AAM47348.1|	At1g20960/F9H16_5 [Arabidopsis thaliana] U5 small nuclear ribonucleoprotein helicase, putative	569	110bits(275)	1e-23	57/88(64%)	62/88(70%)		-3	281-18	187-274	At1g20960	2e-39	Transcription	11.02 RNA synthesis
DT211300	N108C8	367	OC0298	0	1	Cont0065			gb|AAM44932.1|	putative peptide transport protein [Arabidopsis thaliana]	570	186bits(471)	2e-46	91/122(74%)	105/122(86%)		2	2-367	396-517	At3g54140	2e-48	Cellular transport, transport facilitation and transport routes	20.01 transported compounds (substrates)
DT211630	N113E7	368	OC0482	0	1	Cont0065	0	2	gb|AAM44932.1|	putative peptide transport protein [Arabidopsis thaliana]	570	185bits(469)	4e-46	91/122(74%)	107/122(87%)		3	3-368	396-517	At3g54140	4e-48	Cellular transport, transport facilitation and transport routes	20.01 transported compounds (substrates)
DT212242	A025D5	279	OC0838	1	0	Cont0067			gb|AAL67993.1|	fiddlehead-like protein [Gossypium hirsutum]	535	97.1bits(240)	1e-19	38/53(71%)	49/53(92%)		-3	277-119	481-533	At2g26250	2e-20	Metabolism	01.06 lipid, fatty acid and isoprenoid metabolism
DT212872	E006A3	482	OC2131			Cont0067														At2g26250	1e-55	Metabolism	01.06 lipid, fatty acid and isoprenoid metabolism
DT213815	E019F1	482	OC2131			Cont0067														At2g26250	1e-56	Metabolism	01.06 lipid, fatty acid and isoprenoid metabolism
DT213936	E021D3	486	OC2131			Cont0067														At2g26250	7e-57	Metabolism	01.06 lipid, fatty acid and isoprenoid metabolism
DT214151	E024E4	486	OC2131			Cont0067			gb|AAL67993.1|	fiddlehead-like protein [Gossypium hirsutum]	535	217bits(552)	1e-55	111/156(71%)	122/156(78%)		3	18-485	335-475	At2g26250	4e-57	Metabolism	01.06 lipid, fatty acid and isoprenoid metabolism
DT214152	E024E6	293	OC2131			Cont0067														At2g26250	9e-24	Metabolism	01.06 lipid, fatty acid and isoprenoid metabolism
DT211360	N109D3	472	OC2131	5	1	Cont0067	6	1												At2g26250	1e-56	Metabolism	01.06 lipid, fatty acid and isoprenoid metabolism
DT211992	N121E12	233	OC0679	0	1	Cont0068			gb|AAL60000.1|	unknown protein [Arabidopsis thaliana] zinc finger (C3HC4-type RING finger) family protein	578	84.3bits(207)	9e-16	41/61(67%)	50/61(81%)		1	16-198	518-578	At4g25230	9e-18	Unclassified proteins	99 UNCLASSIFIED PROTEINS
DT214160	E024F4	264	OC2137	1	0	Cont0068	1	1	gb|AAL60000.1|	unknown protein [Arabidopsis thaliana] zinc finger (C3HC4-type RING finger) family protein	578	144bits(364)	5e-34	65/78(83%)	70/78(89%)		2	20-253	311-388	At4g25230	5e-36	Unclassified proteins	99 UNCLASSIFIED PROTEINS
DT212792	E004G9	775	OC1178	1	0	Cont0069			gb|AAK25880.1|	unknown protein [Arabidopsis thaliana] glycerol-3-phosphate transporter	523	305bits(782)	6e-82	154/249(61%)	175/249(70%)	6/249(2%)	-1	730-2	89-336	At3g47420	2e-94	Cellular transport, transport facilitation and transport routes	20.03 transport facilitation
DT212911	E006E10	431	OC1238	1	0	Cont0069	2	0	gb|AAK25880.1|	unknown protein [Arabidopsis thaliana]	523	185bits(469)	4e-46	92/119(77%)	106/119(89%)	1/119(0%)	-3	429-76	381-499	At3g47420	8e-49	Cellular transport, transport facilitation and transport routes	20.03 transport facilitation
DT211112	N105C11	376	OC0196	0	1	Cont0070			gb|AAB91471.1|	heat shock 70 protein [Spinacia oleracea]	715	232bits(591)	4e-60	116/124(93%)	121/124(97%)		3	3-374	456-579	At4g24280	5e-61	Cell rescue, defense and virulence	32.01 stress response
DT211108	N105C6	473	OC3019	0	1	Cont0070	0	2	gb|AAB91471.1|	heat shock 70 protein [Spinacia oleracea]	715	201bits(510)	9e-51	111/163(68%)	129/163(79%)	14/163(8%)	1	22-468	1-163	At4g24280	3e-50	Cell rescue, defense and virulence	32.01 stress response
DT210871	N101F9	208	OC0065	0	1	Cont0071			gb|AAF66823.1|	poly(A)-binding protein [Nicotiana tabacum]	649	51.6bits(122)	1e-09	24/37(64%)	27/37(72%)		2	80-74	135-133	At4g34110	1e-10	Protein synthesis	12.07 translational control
DT211125	N105E5	271	OC0203	0	1	Cont0071			emb|CAB80128.1|	poly(A)-binding protein [Arabidopsis thaliana]	629	147bits(371)	8e-35	68/90(75%)	78/90(86%)		1	1-243	196-98	At4g34110	7e-37	Protein synthesis	12.07 translational control
DT213229	E011B10	353	OC1741			Cont0071														At4g34110	3e-51	Protein synthesis	12.07 translational control
DT213264	E011G6	346	OC1741			Cont0071														At4g34110	3e-50	Protein synthesis	12.07 translational control
DT213496	E015B6	353	OC1741			Cont0071			gb|AAF66824.1|	poly(A)-binding protein [Nicotiana tabacum]	330	169bits(428)	2e-41	88/117(75%)	92/117(78%)		1	1-351	15-131	At4g34110	1e-51	Protein synthesis	12.07 translational control
DT213660	E017C11	353	OC1741			Cont0071														At4g34110	1e-50	Protein synthesis	12.07 translational control
DT210814	MMD019G5	353	OC1741			Cont0071														At4g34110	3e-49	Protein synthesis	12.07 translational control
DT212086	N123B4	353	OC1741	4	2	Cont0071	4	4												At4g34110	2e-51	Protein synthesis	12.07 translational control
DT212666	E003B7	304	OC1094	1	0	Cont0072			gb|AAF64174.1|	phenylcoumaran benzylic ether reductase homolog Fi1 [Forsythia x intermedia]	308	112bits(279)	4e-24	57/99(57%)	65/99(65%)		1	7-303	198-296	At4g39230	9e-24	Metabolism	01.20 secondary metabolism
DT213787	E019B5	582	OC1837	1	0	Cont0072	2	0	gb|AAF64174.1|	phenylcoumaran benzylic ether reductase homolog Fi1 [Forsythia x intermedia]	308	240bits(613)	1e-62	110/139(79%)	128/139(92%)		3	12-428	170-308	At4g39230	1e-55	Metabolism	01.20 secondary metabolism
DT213526	E015E11	637	OC1649	1	0	Cont0073			gb|AAF02807.1|	putative glycerol-3-phosphate dehydrogenase [Arabidopsis thaliana]	629	338bits(867)	6e-92	159/212(75%)	180/212(84%)		2	2-637	146-357	At3g10370	e-104	Metabolism	01.06 lipid, fatty acid and isoprenoid metabolism
DT214172	E024G6	480	OC2147	1	0	Cont0073	2	0	gb|AAF02807.1|	putative glycerol-3-phosphate dehydrogenase [Arabidopsis thaliana]	629	136bits(342)	2e-31	65/86(75%)	74/86(85%)		1	4-261	543-628	At3g10370	5e-33	Metabolism	01.06 lipid, fatty acid and isoprenoid metabolism
DT211481	N111B5	546	OC0397	0	1	Cont0074			gb|AAC27475.1|	unknown protein [Arabidopsis thaliana]	372	69.3bits(168)	5e-11	33/65(50%)	44/65(67%)	5/65(7%)	2	14-193	113-177	At2g44730	1e-12	Unclassified proteins	99 UNCLASSIFIED PROTEINS
DT213503	E015C3	544	OC1630	1	0	Cont0074	1	1	gb|AAC27475.1|	unknown protein [Arabidopsis thaliana]	372	150bits(378)	2e-35	70/107(65%)	87/107(81%)		1	37-357	51-156	At2g44730	3e-39	Unclassified proteins	99 UNCLASSIFIED PROTEINS
DT211044	N104C12	480	OC0310_a	0	1	Cont0075			ref|XP_481776.1|	putative aspartate kinase, homoserine dehydrogenase [Oryza sativa]	786	170bits(431)	1e-41	83/110(75%)	92/110(83%)	0	1	1-330	657-765	At1g31230	4e-40	Metabolism	01.01 amino acid metabolism
DT212603	E002C6	444	OC1978			Cont0075			gb|AAC05983.1|	aspartokinase-homoserine dehydrogenase [Glycine max]	909	221bits(562)	6e-57	118/148(79%)	122/148(82%)		1	1-444	354-500	At1g31230	3e-61	Metabolism	01.01 amino acid metabolism
DT213962	E021G2	444	OC1978	2	0	Cont0075	2	1												At1g31230	7e-59	Metabolism	01.01 amino acid metabolism
DT211970	N121C12	437	OC0669	0	1	Cont0076			gb|AAB26551.1|	HSP68=68 kda heat-stress DnaK homolog [Lycopersicon peruvianum]	580	254bits(648)	6e-67	126/145(86%)	140/145(96%)		2	2-436	356-500	At5g09590	5e-66	Cell rescue, defense and virulence	32.01 stress response
DT213296	E012C6	713	OC1663			Cont0076														At5g09590	e-117	Cell rescue, defense and virulence	32.01 stress response
DT213542	E015G6	713	OC1663			Cont0076														At5g09590	e-117	Cell rescue, defense and virulence	32.01 stress response
DT211627	N113E2	713	OC1663			Cont0076			gb|AAB26551.1|	HSP68=68 kda heat-stress DnaK homolog [Lycopersicon peruvianum]	580	430bits(1106)	1e-119	218/237(91%)	232/237(97%)		1	1-711	151-387	At5g09590	e-119	Cell rescue, defense and virulence	32.01 stress response
DT211906	N120E1	713	OC1663			Cont0076														At5g09590	e-118	Cell rescue, defense and virulence	32.01 stress response
DT212005	N121G6	713	OC1663	2	3	Cont0076	2	4												At5g09590	e-117	Cell rescue, defense and virulence	32.01 stress response
DT212322	B050D4	397	OC0183			Cont0077														At5g53400	2e-27	Cell cycle and DNA processing	10.03 cell cycle
DT213377	E013D8	391	OC0183			Cont0077														At5g53400	7e-27	Cell cycle and DNA processing	10.03 cell cycle
DT213581	E016C9	388	OC0183			Cont0077														At5g53400	2e-27	Cell cycle and DNA processing	10.03 cell cycle
DT214138	E024C11	399	OC0183			Cont0077			emb|CAC85247.1|	salt tolerance protein 5[Beta vulgaris]	295	128bits(322)	4e-29	62/104(59%)	79/104(75%)	8/104(7%)	3	87-398	75-186	At5g53400	9e-28	Cell cycle and DNA processing	10.03 cell cycle
DT211083	N104H6	397	OC0183			Cont0077														At5g53400	6e-29	Cell cycle and DNA processing	10.03 cell cycle
DT211409	N110B5	398	OC0183			Cont0077														At5g53400	3e-27	Cell cycle and DNA processing	10.03 cell cycle
DT211487	N111B11	397	OC0183			Cont0077														At5g53400	3e-27	Cell cycle and DNA processing	10.03 cell cycle
DT211872	N120A2	398	OC0183	4	4	Cont0077														At5g53400	3e-27	Cell cycle and DNA processing	10.03 cell cycle
DT213159	E010C5	471	OC1394	1	0	Cont0077	5	4	emb|CAC85247.1|	salt tolerance protein 5[Beta vulgaris]	295	194bits(493)	6e-49	90/103(87%)	98/103(95%)		3	18-326	193-295	At5g53400	3e-49	Cell cycle and DNA processing	10.03 cell cycle
DT211850	N119F8	766	OC0812			Cont0078														At3g19130	1e-81	Transcription	11.02 RNA synthesis
DT212197	N124G12	766	OC0812	0	2	Cont0078			emb|CAC01238.1|	RNA Binding Protein 47 [Nicotiana plumbaginifolia]	428	290bits(743)	2e-77	153/257(59%)	175/257(68%)	3/257(1%)	1	1-642	166-174	At3g19130	2e-82	Transcription	11.02 RNA synthesis
DT212443	D300B2	329	OC1623	3	0	Cont0078														At3g19130	2e-28	Transcription	11.02 RNA synthesis
DT213191	E010G1	328	OC1623			Cont0078														At3g19130	1e-28	Transcription	11.02 RNA synthesis
DT213494	E015B2	329	OC1623			Cont0078	3	2												At3g19130	7e-30	Transcription	11.02 RNA synthesis
DT211651	N113H2	695	OC0490	0	1	Cont0079			emb|CAB79007.1|	hyuC-like protein [Arabidopsis thaliana] peptidase M20/M25/M40 family protein	525	230bits(586)	3e-59	116/160(72%)	137/160(85%)		1	214-693	80-239	At4g20070	2e-63	Metabolism	01.01 amino acid metabolism
DT212107	N123D11	212	OC0753	0	1	Cont0079	0	2	emb|CAB79007.1|	hyuC-like protein [Arabidopsis thaliana] peptidase M20/M25/M40 family protein	525	81.6bits(200)	5e-15	38/70(54%)	55/70(78%)		-1	212-3	398-467	At4g20070	5e-17	Metabolism	01.01 amino acid metabolism
DT212490	D300G8	150	OC0994	1	0	Cont0080			emb|CAB71301.2|	vegetative storage protein, VSP [Cichorium intybus]	158	79.7bits(195)	2e-14	34/46(73%)	42/46(91%)		-1	150-13	18-63	At1g24020	2e-05	No hits found	No hits found
DT212325	B050D8	341	OC1643			Cont0080			emb|CAB71301.2|	vegetative storage protein, VSP [Cichorium intybus]	158	182bits(463)	2e-45	88/104(84%)	98/104(94%)		1	28-339	1-104	At1g24020	5e-10	Cell rescue, defense and virulence	32.01 stress response
DT212649	E002H9	320	OC1643			Cont0080														At1g24020	2e-06	Cell rescue, defense and virulence	32.01 stress response
DT212691	E003E3	321	OC1643			Cont0080														At1g24020	2e-10	Cell rescue, defense and virulence	32.01 stress response
DT213519	E015E1	323	OC1643	4	0	Cont0080	5	0												At1g24020	1e-09	Cell rescue, defense and virulence	32.01 stress response
DT212055	N122F3	250	OC0721_b	0	1	Cont0081			emb|CAB43599.1|	phosphoribosyl pyrophosphate synthase [Spinacia oleracea]	336	155bits(391)	4e-37	79/83(95%)	81/83(97%)		2	2-250	168-250	At2g44530	2e-38	Metabolism	01.01 amino acid metabolism
DT213858	E020B6	305	OC1895	1	0	Cont0081	1	1	gb|AAN46795.1|	At2g44530/F16B22.2 [Arabidopsis thaliana] ribose-phosphate pyrophosphokinase, putative / phosphoribosyl diphosphate synthetase, putative	394	151bits(382)	4e-36	74/81(91%)	77/81(95%)		-1	305-63	303-383	At2g44530	5e-38	Metabolism	01.01 amino acid metabolism
DT211519	N111F11	381	OC0423	0	1	Cont0082			emb|CAB41123.1|	argininosuccinate synthase-like protein [Arabidopsis thaliana]	498	181bits(458)	7e-45	92/122(75%)	103/122(84%)		3	15-380	321-442	At4g24830	6e-54	Metabolism	01.01 amino acid metabolism
DT212004	N121G5	349	OC0688	0	1	Cont0082			gb|AAM14258.1|	putative argininosuccinate synthase [Arabidopsis thaliana]	494	192bits(488)	2e-48	93/111(83%)	97/111(87%)		1	16-348	186-296	At4g24830	2e-58	Metabolism	01.01 amino acid metabolism
DT212144	N124A5	244	OC0813			Cont0082			emb|CAB41123.1|	argininosuccinate synthase-like protein [Arabidopsis thaliana]	498	143bits(360)	2e-33	70/76(92%)	72/76(94%)		1	13-240	120-195	At4g24830	1e-35	Metabolism	01.01 amino acid metabolism
DT212199	N124H2	229	OC0813	0	2	Cont0082	0	4												At4g24830	1e-34	Metabolism	01.01 amino acid metabolism
DT210777	MMD019B2	796	OC0008	0	1	Cont0084	0	2	emb|CAA69914.1|	Ted2 [Vigna unguiculata]	324	357bits(917)	1e-97	177/257(68%)	203/257(78%)	1/257(0%)	3	18-785	22-278	At5g61510	e-105	Metabolism	01. metabolism
DT212019	N121H11	351	OC0697	0	1	Cont0084			dbj|BAA06460.1|	TED2 [Zinnia elegans]	325	153bits(386)	1e-36	77/103(74%)	84/103(81%)	1/103(0%)	-3	316-11	1-103	At5g61510	1e-39	Metabolism	01. metabolism
DT212593	E002B5	109	OC1051	1	0	Cont0085			emb|CAA81210.1|	NADPH-ferrihemoprotein reductase [Helianthus tuberosus]	506	67.0bits(162)	1e-10	28/36(77%)	33/36(91%)		-2	108-1	329-364	At4g30210	7e-10	Classification not yet clear-cut	98 CLASSIFICATION NOT YET CLEAR-CUT
DT212440	D300A10	384	OC1952			Cont0085														At4g30210	4e-50	Classification not yet clear-cut	98 CLASSIFICATION NOT YET CLEAR-CUT
DT212755	E004C11	785	OC1952			Cont0085														At4g30210	3e-70	Classification not yet clear-cut	98 CLASSIFICATION NOT YET CLEAR-CUT
DT213928	E021B11	502	OC1952			Cont0085														At4g30210	2e-76	Classification not yet clear-cut	98 CLASSIFICATION NOT YET CLEAR-CUT
DT211085	N104H8	751	OC1952	3	1	Cont0085	4	1	emb|CAA81210.1|	NADPH-ferrihemoprotein reductase [Helianthus tuberosus]	506	397bits(1021)	1e-109	201/248(81%)	220/248(88%)	6/248(2%)	3	3-728	150-395	At4g30210	1e-98	Classification not yet clear-cut	98 CLASSIFICATION NOT YET CLEAR-CUT
DT211214	N106H5	727	OC0531			Cont0086														At3g58610	e-121	Metabolism	01.01 amino acid metabolism
DT211736	N118B5	872	OC0531	0	2	Cont0086			emb|CAA76854.1|	ketol-acid reductoisomerase [Pisum sativum]	581	522bits(1345)	1e-147	258/285(90%)	273/285(95%)		3	3-857	297-581	At3g58610	e-150	Metabolism	01.01 amino acid metabolism
DT212871	E006A1	937	OC1703			Cont0086														At3g58610	6e-95	Metabolism	01.01 amino acid metabolism
DT213608	E016F3	657	OC1703			Cont0086			emb|CAA76854.1|	ketol-acid reductoisomerase [Pisum sativum]	581	371bits(953)	1e-102	186/213(87%)	196/213(92%)		-2	656-18	78-290	At3g58610	e-112	Metabolism	01.01 amino acid metabolism
DT211113	N105C12	451	OC1703			Cont0086														At3g58610	5e-76	Metabolism	01.01 amino acid metabolism
DT211164	N106B4	451	OC1703			Cont0086														At3g58610	7e-76	Metabolism	01.01 amino acid metabolism
DT211971	N121D1	888	OC1703	2	3	Cont0086	2	5												At3g58610	e-112	Metabolism	01.01 amino acid metabolism
DT210971	N103C8	194	OC0126	0	1	Cont0089			emb|CAA65660.1|	proteasome subunit [Spinacia oleracea]	250	120bits(302)	8e-27	61/64(95%)	63/64(98%)		-2	193-2	2-65	At3g22110	8e-29	Protein fate (folding, modification, destination)	14.13 protein degradation
DT214083	E023E6	203	OC2076	1	0	Cont0089	1	1	emb|CAA65660.1|	proteasome subunit [Spinacia oleracea]	250	105bits(262)	4e-22	47/67(70%)	51/67(76%)		1	1-201	122-188	At3g22110	2e-30	Protein fate (folding, modification, destination)	14.13 protein degradation
DT211478	N111A11	382	OC0394	0	1	Cont0090			emb|CAA57893.1|	farnesyl diphosphate synthase [Parthenium argentatum]	342	197bits(502)	5e-50	93/101(92%)	98/101(97%)		-2	381-79	92-192	At5g47770	2e-45	Metabolism	01.06 lipid, fatty acid and isoprenoid metabolism
DT212244	A025D7	231	OC0840	1	0	Cont0090	1	1	emb|CAA57893.1|	farnesyl diphosphate synthase [Parthenium argentatum]	342	51.2bits(121)	2e-09	20/23(86%)	23/23(100%)		-2	71-82	21-17	At5g47770	8e-09	Metabolism	01.06 lipid, fatty acid and isoprenoid metabolism
DT211441	N110F2	620	OC0375	0	1	Cont0091			emb|CAA04451.1|	putative beta-subunit of K+ channels [Solanum tuberosum]	330	348bits(892)	7e-95	163/181(90%)	175/181(96%)		2	77-619	2-182	At1g04690	6e-95	Cellular transport, transport facilitation and transport routes	20.03 transport facilitation
DT212790	E004G6	378	OC1176	1	0	Cont0091			emb|CAA04451.1|	putative beta-subunit of K+ channels [Solanum tuberosum]	330	99.4bits(246)	3e-20	49/65(75%)	56/65(86%)		2	2-196	266-330	At1g04690	2e-20	Cellular transport, transport facilitation and transport routes	20.03 transport facilitation
DT213348	E013A8	244	OC1519	1	0	Cont0091	2	1	gb|AAM14363.1|	putative potassium channel beta subunit [Arabidopsis thaliana]	328	110bits(275)	1e-23	55/80(68%)	61/80(76%)	1/80(1%)	3	3-239	182-261	At1g04690	1e-32	Cellular transport, transport facilitation and transport routes	20.03 transport facilitation
DT212457	D300C6	484	OC0969	1	0	Cont0092			dbj|BAB08570.1|	unnamed protein product [Arabidopsis thaliana] C2 domain-containing protein	439	56.6bits(135)	2e-07	42/148(28%)	56/148(37%)	5/148(3%)	1	55-483	238-383	At5g55530	1e-17	Unclassified proteins	99 UNCLASSIFIED PROTEINS
DT212670	E003B11	480	OC1098	1	0	Cont0092	2	0	dbj|BAB08570.1|	unnamed protein product [Arabidopsis thaliana] C2 domain-containing protein [Arabidopsis thaliana]	439	82.8bits(203)	3e-15	56/144(38%)	77/144(53%)	26/144(18%)	-3	475-122	214-355	At5g55530	9e-17	Unclassified proteins	99 UNCLASSIFIED PROTEINS
DT212731	E004A6	422	OC0303			Cont0095														At1g03220	6e-28	Unclassified proteins	99 UNCLASSIFIED PROTEINS
DT213980	E022A2	312	OC0303			Cont0095														At1g03220	4e-27	Unclassified proteins	99 UNCLASSIFIED PROTEINS
DT211309	N108D8	420	OC0303	2	1	Cont0095			gb|AAN87262.1|	xyloglucan-specific fungal endoglucanase inhibitor protein [Lycopersicon esculentum]	438	145bits(365)	4e-34	66/109(60%)	82/109(75%)		-1	345-19	26-133	At1g03220	6e-34	Unclassified proteins	99 UNCLASSIFIED PROTEINS
DT211572	N112E10	361	OC0453	0	1	Cont0095			gb|AAG48774.1|	unknown protein [Arabidopsis thaliana] Strong similarity to gb|D14550 extracellular dermal glycoprotein (EDGP) precursor from Daucus carota	434	56.2bits(134)	2e-07	25/35(71%)	31/35(88%)		1	13-117	400-434	At1g03220	7e-09	Unclassified proteins	99 UNCLASSIFIED PROTEINS
DT212459	D300C9	493	OC0970	1	0	Cont0095			gb|AAP84703.1|	putative xyloglucanase inhibitor [Solanum tuberosum]	437	127bits(319)	1e-28	64/113(56%)	76/113(67%)		2	5-343	327-437	At1g03220	6e-37	Unclassified proteins	99 UNCLASSIFIED PROTEINS
DT213213	E010H12	486	OC2110			Cont0095														At1g03220	2e-51	Unclassified proteins	99 UNCLASSIFIED PROTEINS
DT213466	E014G3	588	OC2110			Cont0095														At1g03220	8e-61	Unclassified proteins	99 UNCLASSIFIED PROTEINS
DT213930	E021C1	708	OC2110			Cont0095														At1g03220	2e-76	Unclassified proteins	99 UNCLASSIFIED PROTEINS
DT214126	E024B8	321	OC2110			Cont0095														At1g03220	2e-31	Unclassified proteins	99 UNCLASSIFIED PROTEINS
DT211258	N107E11	722	OC2110			Cont0095			pir||T14329	dermal glycoprotein precursor, extracellular [Daucus carota]	433	330bits(847)	2e-89	166/241(68%)	203/241(84%)	1/241(0%)	2	2-721	156-396	At1g03220	1e-77	Unclassified proteins	99 UNCLASSIFIED PROTEINS
DT212026	N122A10	703	OC2110	4	2	Cont0095	7	4												At1g03220	7e-66	Unclassified proteins	99 UNCLASSIFIED PROTEINS
DT212476	D300E12	306	OC1744			Cont0096														At2g38540	6e-24	Cellular transport, transport facilitation and transport routes	20.01 transported compounds (substrates)
DT213467	E014G4	293	OC1744			Cont0096														At2g38540	2e-19	Cellular transport, transport facilitation and transport routes	20.01 transported compounds (substrates)
DT213587	E016D3	392	OC1744			Cont0096			emb|CAA63340.1|	lipid transfer protein [Helianthus annuus]	116	152bits(383)	3e-36	68/94(72%)	78/94(82%)		1	109-390	21-114	At2g38540	3e-29	Cellular transport, transport facilitation and transport routes	20.01 transported compounds (substrates)
DT213663	E017D3	295	OC1744			Cont0096														At2g38540	1e-17	Cellular transport, transport facilitation and transport routes	20.01 transported compounds (substrates)
DT211632	N113E9	351	OC1744			Cont0096														At2g38540	2e-29	Cellular transport, transport facilitation and transport routes	20.01 transported compounds (substrates)
DT211946	N121A7	407	OC1744	4	2	Cont0096														At2g38540	1e-27	Cellular transport, transport facilitation and transport routes	20.01 transported compounds (substrates)
DT212345	B050F10	774	OC2060			Cont0096														At2g38540	4e-28	Cellular transport, transport facilitation and transport routes	20.01 transported compounds (substrates)
DT213069	E009A6	576	OC2060			Cont0096														At2g38540	3e-28	Cellular transport, transport facilitation and transport routes	20.01 transported compounds (substrates)
DT213890	E020F5	520	OC2060			Cont0096														At5g59320	1e-25	Cellular transport, transport facilitation and transport routes	20.01 transported compounds (substrates)
DT214063	E023C1	598	OC2060			Cont0096														At2g38540	6e-27	Cellular transport, transport facilitation and transport routes	20.01 transported compounds (substrates)
DT211716	N114G11	600	OC2060			Cont0096														At2g38540	3e-28	Cellular transport, transport facilitation and transport routes	20.01 transported compounds (substrates)
DT212099	N123C12	546	OC2060	4	2	Cont0096	8	4	emb|CAA63340.1|	lipid transfer protein [Helianthus annuus]	116	155bits(392)	5e-37	69/104(66%)	85/104(81%)		2	23-334	13-116	At5g59320	2e-26	Cellular transport, transport facilitation and transport routes	20.01 transported compounds (substrates)
DT212104	N123D8	630	OC0751	0	1	Cont0100			gb|AAM64916.1|	putative GDSL-motif lipase/acylhydrolase [Arabidopsis thaliana]	366	236bits(601)	4e-61	107/147(72%)	128/147(87%)		1	1-441	220-366	At5g33370	3e-63	Metabolism	01.20 secondary metabolism
DT212683	E003D1	460	OC1105	1	0	Cont0100	1	1	gb|AAM64916.1|	putative GDSL-motif lipase/acylhydrolase [Arabidopsis thaliana]	366	155bits(393)	3e-50	67/113(59%)	87/113(76%)		1	121-137	248-253	At5g33370	5e-52	Metabolism	01.20 secondary metabolism
DT212524	E001C1	777	OC1012	1	0	Cont0101			gb|AAM91228.1|	unknown protein [Arabidopsis thaliana] pentatricopeptide (PPR) repeat-containing protein	630	166bits(421)	1e-43	89/166(53%)	108/166(65%)	13/166(7%)	2	38-602	5-203	At1g26460	7e-53	Unclassified proteins	99 UNCLASSIFIED PROTEINS
DT212515	E001B5	271	OC1783			Cont0101														At1g26460	6e-13	Unclassified proteins	99 UNCLASSIFIED PROTEINS
DT213714	E018B1	400	OC1783	2	0	Cont0101	3	0	gb|AAM91228.1|	unknown protein [Arabidopsis thaliana] pentatricopeptide (PPR) repeat-containing protein	630	111bits(278)	4e-36	51/87(58%)	73/87(83%)		2	140-155	537-541	At1g26460	6e-38	Unclassified proteins	99 UNCLASSIFIED PROTEINS
DT210786	MMD019C4	717	OC0014	0	1	Cont0102			gb|AAM91753.1|	unknown protein related to protein transport protein SEC6 [Arabidopsis thaliana]	752	294bits(752)	2e-78	147/208(70%)	170/208(81%)		2	92-715	1-205	At1g71820	6e-95	Unclassified proteins	99 UNCLASSIFIED PROTEINS
DT210969	N103C2	465	OC0125	0	1	Cont0102	0	2	gb|AAM91753.1|	unknown protein SEC6 [Arabidopsis thaliana]	752	273bits(697)	1e-72	132/154(85%)	145/154(94%)		2	2-463	557-710	At1g71820	1e-74	Unclassified proteins	99 UNCLASSIFIED PROTEINS
DT212940	E007A7	533	OC1260	1	0	Cont0103			gb|AAN18207.1|	At4g32520/F8B4_220 glycine hydroxymethyltransferase, putative / serine hydroxymethyltransferase, putative [Arabidopsis thaliana]	529	186bits(472)	3e-46	102/171(59%)	116/171(67%)		3	21-533	7-177	At4g32520	3e-48	Energy	02.13 respiration
DT213719	E018B8	341	OC1787	1	0	Cont0103	2	0	gb|AAN18207.1|	At4g32520/F8B4_220 glycine hydroxymethyltransferase, putative / serine hydroxymethyltransferase, putative [Arabidopsis thaliana]	530	186bits(472)	2e-50	102/171(59%)	116/171(67%)			21-534	7-178	At4g32520	1e-52	Energy	02.13 respiration
DT210963	N103B6	494	OC0121	0	1	Cont0104			gb|AAN28810.1|	At3g53580/F4P12_280 diaminopimelate epimerase - like protein; [Arabidopsis thaliana]	362	144bits(362)	2e-37	66/82(80%)	71/82(86%)		-1	248-247	93-87	At3g53580	3e-39	Metabolism	01.01 amino acid metabolism
DT212899	E006D8	496	OC1230	1	0	Cont0104	1	1	gb|AAN28810.1|	At3g53580/F4P12_280 diaminopimelate epimerase - like protein; [Arabidopsis thaliana]	363	144bits(362)	2e-38	66/82(80%)	71/82(86%)		0	248-248	93-88	At3g53580	9e-45	Metabolism	01.01 amino acid metabolism
DT212167	N124C8	368	OC0791	0	1	Cont0105			gb|AAN46773.1|	At3g52990/F8J2_160 [Arabidopsis thaliana] pyruvate kinase-like protein	527	82.8bits(203)	3e-15	41/45(91%)	43/45(95%)		2	8-142	483-527	At3g52990	6e-17	Metabolism	01.05 C-compound and carbohydrate metabolism
DT213298	E012C9	503	OC1485	1	0	Cont0105	1	1	gb|AAN46773.1|	At3g52990/F8J2_160 [Arabidopsis thaliana] pyruvate kinase, putative	527	216bits(549)	3e-55	103/129(79%)	120/129(93%)		-1	389-3	1-129	At3g52990	3e-57	Metabolism	01.05 C-compound and carbohydrate metabolism
DT211645	N113G6	413	OC0591			Cont0106														At1g15750	7e-35	Unclassified proteins	99 UNCLASSIFIED PROTEINS
DT211831	N119D10	417	OC0591	0	2	Cont0106			gb|AAN62336.1|	CTV.2 [Poncirus trifoliata] WD-40 repeat family protein	1127	165bits(417)	4e-40	82/104(78%)	91/104(87%)	1/104(0%)	-2	416-108	1026-1127	At1g15750	1e-38	Unclassified proteins	99 UNCLASSIFIED PROTEINS
DT213392	E013F10	614	OC1550	1	0	Cont0106	1	2	gb|AAN62336.1|	CTV.2 [Poncirus trifoliata] WD-40 repeat family protein	1127	344bits(882)	1e-93	163/192(84%)	180/192(93%)	1/192(0%)	1	40-612	242-431	At1g15750	5e-93	Unclassified proteins	99 UNCLASSIFIED PROTEINS
DT213551	E015H3	298	OC1669			Cont0107														At1g47710	2e-26	Protein fate (folding, modification, destination)	14.13 protein degradation
DT211090	N105A5	300	OC1669			Cont0107														At1g47710	3e-23	Protein fate (folding, modification, destination)	14.13 protein degradation
DT211568	N112D12	299	OC1669	1	2	Cont0107			gb|AAN76362.1|	serpin-like protein [Citrus x paradisi]	389	134bits(337)	7e-31	66/100(66%)	81/100(81%)	1/100(1%)	3	3-299	236-335	At1g47710	3e-28	Protein fate (folding, modification, destination)	14.13 protein degradation
DT213655	E017C5	737	OC1736	1	0	Cont0107	2	2	gb|AAN76362.1|	serpin-like protein [Citrus x paradisi]	389	263bits(671)	4e-69	126/194(64%)	159/194(81%)		-3	591-10	1-194	At1g47710	4e-68	Protein fate (folding, modification, destination)	14.13 protein degradation
DT212483	D300F9	258	OC0988	1	0	Cont0108			gb|AAO13347.1|	phenylalanine ammonia-lyase2; PAL [Lactuca sativa]	713	102bits(253)	4e-21	46/49(93%)	48/49(97%)		-3	256-110	659-707	At2g37040	2e-21	Metabolism	01.01 amino acid metabolism
DT212538	E001D7	793	OC1019	1	0	Cont0108			gb|AAO13347.1|	phenylalanine ammonia-lyase2; PAL [Lactuca sativa]	713	111bits(277)	4e-44	72/128(56%)	79/128(61%)	2/128(1%)	1	226-520	49-145	At2g37040	2e-29	Metabolism	01.01 amino acid metabolism
DT212713	E003G7	640	OC1125	1	0	Cont0108	3	0	gb|AAO13347.1|	phenylalanine ammonia-lyase2; PAL [Lactuca sativa]	713	156bits(395)	4e-38	92/152(60%)	101/152(66%)	1/152(0%)	-1	454-478	508-500	At2g37040	5e-34	Metabolism	01.01 amino acid metabolism
DT212047	N122D11	390	OC0714	0	1	Cont0109			gb|AAP21239.1|	At4g32570 [Arabidopsis thaliana]	361	70.1bits(170)	2e-11	33/51(64%)	36/51(70%)		1	46-198	224-274	At4g32570	5e-17	Unclassified proteins	99 UNCLASSIFIED PROTEINS
DT212434	D300A3	442	OC0958	1	0	Cont0109	1	1	gb|AAP21239.1|	At4g32570 [Arabidopsis thaliana]	361	112bits(280)	3e-24	60/115(52%)	70/115(60%)		1	22-366	176-283	At4g32570	6e-32	Unclassified proteins	99 UNCLASSIFIED PROTEINS
DT212278	A025G11	249	OC0858	1	0	Cont0110			gb|AAP31930.1|	At3g09570 [Arabidopsis thaliana]	439	119bits(297)	3e-26	57/83(68%)	64/83(77%)			1-249	153-235	At5g18520	3e-28	Unclassified proteins	99 UNCLASSIFIED PROTEINS
DT212674	E003C3	341	OC1101	1	0	Cont0110	2	0	gb|AAP31930.1|	At3g09570 [Arabidopsis thaliana]	439	222bits(566)	2e-57	106/113(93%)	112/113(99%)		-2	340-2	254-366	At3g09570	2e-59	Unclassified proteins	99 UNCLASSIFIED PROTEINS
DT210773	MMD019A9	854	OC0004	0	1	Cont0111			gb|AAU44392.1|	hypothetical protein AT1G23170 [Arabidopsis thaliana]	375	193bits(490)	5e-48	111/273(40%)	160/273(58%)	19/273(6%)	2	56-817	4-276	At1g70770	7e-57	Unclassified proteins	99 UNCLASSIFIED PROTEINS
DT212319	B050C12	497	OC0883	1	0	Cont0111			gb|AAP37737.1|	At1g70770 [Arabidopsis thaliana]	610	177bits(450)	7e-44	91/163(55%)	114/163(69%)	4/163(2%)	1	1-477	363-525	At1g70770	1e-45	Unclassified proteins	99 UNCLASSIFIED PROTEINS
DT213602	E016E7	323	OC1700	1	0	Cont0111	2	1	gb|AAP37737.1|	At1g70770 [Arabidopsis thaliana]	610	142bits(359)	2e-33	71/104(68%)	86/104(82%)		2	11-322	368-471	At1g70770	3e-35	Unclassified proteins	99 UNCLASSIFIED PROTEINS
DT210848	N101B12	309	OC0102			Cont0112														At4g37910	5e-14	Cell rescue, defense and virulence	32.01 stress response
DT210939	N102G2	244	OC0102	0	2	Cont0112			gb|AAP37789.1|	At4g37910 heat shock protein 70 like protein [Arabidopsis thaliana]	683	49.3bits(116)	3e-07	23/37(62%)	30/37(81%)			6-151	599-647	At5g09590	1e-13	Cell rescue, defense and virulence	32.01 stress response
DT210950	N102H5	196	OC0111	0	1	Cont0112	0	3	gb|AAP37789.1|	At4g37910 heat shock protein 70 like protein [Arabidopsis thaliana]	684	49.3bits(116)	3e-08	23/37(62%)	30/37(81%)			6-152	599-648	At4g37910	2e-08	Cell rescue, defense and virulence	32.01 stress response
DT210909	N102C6	164	OC0084	0	1	Cont0113			gb|AAP42719.1|	At5g39740 [Arabidopsis thaliana] 60S ribosomal protein L5 [Cucumis sativus]	301	51.2bits(121)	8e-06	27/43(62%)	29/43(67%)		-2	130-2	1-43	At5g39740	5e-16	Protein synthesis	12.01 ribosome biogenesis
DT211117	N105D5	208	OC0199	0	1	Cont0113	0	2	gb|AAQ72789.1|	60S ribosomal protein L5 [Cucumis sativus]	302	47.4bits(111)	0.0001	23/38(60%)	26/38(68%)		1	94-207	6-43	At5g39740	3e-14	Protein synthesis	12.01 ribosome biogenesis
DT212723	E003H8	289	OC1264			Cont0114			gb|AAQ21127.1|	pectinesterase [Fragaria x ananassa]	211	102bits(255)	2e-21	47/53(88%)	50/53(94%)		3	6-164	158-210	At3g49220	1e-20	Metabolism	01.05 C-compound and carbohydrate metabolism
DT212947	E007B4	281	OC1264	2	0	Cont0114														At3g49220	1e-18	Metabolism	01.05 C-compound and carbohydrate metabolism
DT214010	E022E3	330	OC2015			Cont0114														At3g49220	4e-17	Metabolism	01.05 C-compound and carbohydrate metabolism
DT211047	N104D4	329	OC2015			Cont0114														At3g49220	3e-18	Metabolism	01.05 C-compound and carbohydrate metabolism
DT211385	N109F12	330	OC2015			Cont0114														At3g49220	3e-16	Metabolism	01.05 C-compound and carbohydrate metabolism
DT211726	N118A2	329	OC2015	1	3	Cont0114	3	3	gb|AAQ21127.1|	pectinesterase [Fragaria x ananassa]	211	99.4bits(246)	2e-20	43/54(79%)	50/54(92%)		-3	327-166	157-210	At3g49220	2e-18	Metabolism	01.05 C-compound and carbohydrate metabolism
DT213364	E013C1	260	OC1532	1	0	Cont0116			gb|AAS78923.1|	CDC48-interacting UBX-domain protein [Arabidopsis thaliana]	251	64.3bits(155)	9e-10	32/84(38%)	51/84(60%)	1/84(1%)	1	7-255	28-111	At3g27310	3e-23	Unclassified proteins	99 UNCLASSIFIED PROTEINS
DT213728	E018C6	460	OC1793	1	0	Cont0116	2	0	gb|AAS78923.1|	CDC48-interacting UBX-domain protein [Arabidopsis thaliana]	251	148bits(374)	4e-35	69/124(55%)	86/124(69%)		-2	459-88	114-237	At3g27310	4e-42	Unclassified proteins	99 UNCLASSIFIED PROTEINS
DT212639	E002G5	400	OC1078			Cont0117														At2g02960	3e-36	Unclassified proteins	99 UNCLASSIFIED PROTEINS
DT211388	N109G6	717	OC1078	1	1	Cont0117			gb|AAT66770.1|	putative zinc finger protein [Solanum demissum]	284	248bits(632)	1e-64	119/184(64%)	142/184(77%)	2/184(1%)	1	166-711	24-205	At2g02960	8e-65	Unclassified proteins	99 UNCLASSIFIED PROTEINS
DT213643	E017B3	464	OC1728	1	0	Cont0117			gb|AAB05810.1|	super cysteine rich protein; SCRP [Homo sapiens]	46	24.6bits(52)	2e-12	7/9(77%)	7/9(77%)		3	348-374	8-19	At2g02960	4e-19	Unclassified proteins	99 UNCLASSIFIED PROTEINS
DT213656	E017C6	293	OC1737	1	0	Cont0117	3	1	gb|AAT66770.1|	putative zinc finger protein [Solanum demissum]	284	152bits(385)	2e-36	75/106(70%)	80/106(75%)	15/106(14%)	1	13-285	89-193	At2g02960	3e-36	Unclassified proteins	99 UNCLASSIFIED PROTEINS
DT211520	N111F12	186	OC0424	0	1	Cont0118			gb|AAT80888.1|	chloroplast chaperonin 21 [Vitis vinifera]	251	94.4bits(233)	8e-19	46/58(79%)	52/58(89%)		1	13-141	61-201	At5g20720	5e-20	Cellular transport, transport facilitation and transport routes	20.09 transport routes
DT213139	E010A2	203	OC1382			Cont0118														At5g20720	0.0003	No hits found	No hits found
DT211832	N119D11	248	OC1382	1	1	Cont0118			gb|AAT80888.1|	chloroplast chaperonin 21 [Vitis vinifera]	251	55.8bits(133)	3e-07	29/45(64%)	35/45(77%)	1/45(2%)	-2	133-2	12-56	At5g20720	0.0003	No hits found	No hits found
DT212604	E002C7	309	OC1902			Cont0118														At5g20720	1e-30	Cellular transport, transport facilitation and transport routes	20.09 transport routes
DT213651	E017B12	304	OC1902			Cont0118			gb|AAT80889.1|	chloroplast chaperonin 21 [Vitis vinifera]	125	156bits(394)	2e-37	78/101(77%)	83/101(82%)		1	1-303	11-111	At5g20720	2e-39	Cellular transport, transport facilitation and transport routes	20.09 transport routes
DT213866	E020C8	303	OC1902	3	0	Cont0118	4	2												At5g20720	9e-39	Cellular transport, transport facilitation and transport routes	20.09 transport routes
DT211162	N106B1	258	OC0226	0	1	Cont0119			gb|AAB57670.1|	pectinesterase [Citrus sinensis]	584	58.9bits(141)	4e-08	27/35(77%)	30/35(85%)		-3	256-152	550-584	At3g14310	3e-08	Metabolism	01.05 C-compound and carbohydrate metabolism
DT213280	E012A6	481	OC1474			Cont0119														At3g14310	6e-38	Metabolism	01.05 C-compound and carbohydrate metabolism
DT210925	N102E4	451	OC1474	1	1	Cont0119	1	2	pdb|1GQ8|A	Chain A, Pectin Methylesterase From Carrot (Pectinesterase) [Daucus carota]	319	159bits(402)	2e-38	74/96(77%)	83/96(86%)		3	6-293	224-319	At3g14310	1e-38	Metabolism	01.05 C-compound and carbohydrate metabolism
DT212952	E007C2	236	OC0234			Cont0120														At5g11520	4e-29	Metabolism	01.01 amino acid metabolism
DT213118	E009F11	228	OC0234			Cont0120														At5g11520	9e-31	Metabolism	01.01 amino acid metabolism
DT213588	E016D4	226	OC0234			Cont0120														At5g11520	8e-31	Metabolism	01.01 amino acid metabolism
DT211182	N106D8	234	OC0234			Cont0120														At5g11520	9e-31	Metabolism	01.01 amino acid metabolism
DT211430	N110D9	233	OC0234			Cont0120			ref|XP_463436.1|	aspartate aminotransferase [Oryza sativa (japonica cultivar-group)]	407	135bits(339)	4e-31	63/77(81%)	71/77(92%)		-3	231-1	312-388	At5g11520	6e-32	Metabolism	01.01 amino acid metabolism
DT211857	N119G4	234	OC0234	3	3	Cont0120														At5g11520	5e-30	Metabolism	01.01 amino acid metabolism
DT213413	E013H12	231	OC1566	1	0	Cont0120			ref|XP_463436.1|	aspartate aminotransferase [Oryza sativa (japonica cultivar-group)]	407	148bits(373)	5e-35	65/76(85%)	72/76(94%)		2	2-229	105-180	At5g11520	1e-33	Metabolism	01.01 amino acid metabolism
DT214183	E024H10	390	OC2158	1	0	Cont0120	5	3	gb|AAL85041.1|	putative aspartate aminotransferase ASP3 [Arabidopsis thaliana]	449	220bits(561)	7e-57	106/123(86%)	114/123(92%)		3	21-389	230-352	At5g11520	7e-59	Metabolism	01.01 amino acid metabolism
DT210830	N101A1	559	OC0042	0	1	Cont0121			ref|XP_467058.1|	putative late embryonic abundant protein EMB8 [Oryza sativa]	469	48.5bits(114)	2e-06	22/42(52%)	26/42(61%)		3	3-327	166-271	At3g50790	2e-05	No hits found	No hits found
DT211703	N114F6	551	OC0519	0	1	Cont0121	0	2	ref|XP_467058.1|	putative late embryonic abundant protein EMB8 [Oryza sativa]	469	192bits(489)	3e-48	91/128(71%)	104/128(81%)	1/128(0%)	2	2-382	304-431	At3g50790	1e-46	Subcellular localization	70.03 cytoplasm
DT210898	N102A10	246	OC0076	0	1	Cont0123			ref|XP_469336.1|	unknown protein [Oryza sativa]	138	60.5bits(145)	2e-19	32/47(68%)	38/47(80%)	3/47(6%)	1	1-232	57-136	At5g64400	2e-20	Unclassified proteins	99 UNCLASSIFIED PROTEINS
DT211648	N113G10	519	OC0488	0	1	Cont0123	0	2	ref|XP_469336.1|	unknown protein [Oryza sativa]	138	57.4bits(137)	2e-07	31/59(52%)	38/59(64%)	2/59(3%)	-1	519-349	74-132	At5g64400	1e-07	Unclassified proteins	99 UNCLASSIFIED PROTEINS
DT212946	E007B3	496	OC1263	1	0	Cont0124			ref|XP_470005.1|	putative TCP-1/cpn60 chaperonin family protein [Oryza sativa]	546	265bits(676)	5e-70	134/160(83%)	147/160(91%)		2	17-496	225-384	At3g03960	4e-71	Protein fate (folding, modification, destination)	14.01 protein folding and stabilization
DT211412	N110B9	379	OC3018	0	1	Cont0124	1	1	ref|XP_470005.1|	putative TCP-1/cpn60 chaperonin family protein [Oryza sativa]	546	165bits(418)	3e-40	80/98(81%)	90/98(91%)		1	85-378	409-506	At3g03960	1e-36	Protein fate (folding, modification, destination)	14.01 protein folding and stabilization
DT213633	E017A1	317	OC1723	1	0	Cont0125			gb|AAB71981.1|	Highly similar to auxin-induced protein (aldo/keto reductase) [Arabidopsis thaliana]	345	159bits(403)	2e-38	70/100(70%)	86/100(86%)		3	18-317	185-284	At1g60690	2e-40	Subcellular localization	70.03 cytoplasm
DT213823	E019F10	412	OC1866	1	0	Cont0125	2	0	sp|P49249|IN22_MAIZE	IN2-2 protein [Zea mays] Highly similar to auxin-induced protein (aldo/keto reductase) [Arabidopsis thaliana]	306	184bits(468)	5e-46	92/133(69%)	105/133(78%)		3	12-410	48-179	At1g60690	3e-57	Subcellular localization	70.03 cytoplasm
DT211642	N113F12	405	OC0485	0	1	Cont0126			ref|XP_475082.1|	putative inorganic pyrophosphatase [Oryza sativa (japonica cultivar-group)]	216	172bits(436)	2e-42	82/109(75%)	96/109(88%)	3/109(2%)	2	86-403	1-109	At3g53620	2e-43	Energy	02. energy
DT212696	E003E9	486	OC1383			Cont0126														At3g53620	1e-54	Energy	02. energy
DT213141	E010A4	483	OC1383			Cont0126														At3g53620	6e-57	Energy	02. energy
DT211585	N112G4	489	OC1383	2	1	Cont0126	2	2	ref|XP_475082.1|	putative inorganic pyrophosphatase [Oryza sativa (japonica cultivar-group)]	216	210bits(534)	1e-53	99/114(86%)	106/114(92%)		2	17-358	103-216	At3g53620	3e-55	Energy	02. energy
DT211797	N119A5	324	OC0567	0	1	Cont0127			ref|XP_506991.1|	PREDICTED P0539D10.38 gene product [Oryza sativa (japonica cultivar-group)]	185	50.4bits(119)	1e-05	25/43(58%)	29/43(67%)		-3	322-194	140-182	At1g08790	7e-06	Unclassified proteins	99 UNCLASSIFIED PROTEINS
DT212172	N124D4	138	OC0796	0	1	Cont0127	0	2	ref|XP_506991.1|	PREDICTED P0539D10.38 gene product [Oryza sativa (japonica cultivar-group)]	185	54.7bits(130)	7e-07	29/45(64%)	34/45(75%)		3	3-137	141-182	At1g08790	6e-07	Unclassified proteins	99 UNCLASSIFIED PROTEINS
DT212089	N123B8	785	OC0741	0	1	Cont0128			ref|XP_507461.1|	PREDICTED P0544H11.38 gene product [Oryza sativa (japonica cultivar-group)] 26S proteasome regulatory particle triple-A ATPase subunit6	424	373bits(958)	1e-102	191/194(98%)	194/194(100%)		2	14-595	231-424	At5g20000	e-105	Protein fate (folding, modification, destination)	14.13 protein degradation
DT212545	E001E6	389	OC1024	1	0	Cont0128	1	1	ref|XP_507461.1|	PREDICTED P0544H11.38 gene product [Oryza sativa (japonica cultivar-group)] 26S proteasome regulatory particle triple-A ATPase subunit6	424	63.2bits(152)	1e-12	37/70(52%)	40/70(57%)		3	75-69	311-309	At5g19990	1e-13	Protein fate (folding, modification, destination)	14.13 protein degradation
DT213774	E018H12	820	OC1829	1	0	Cont0129			sp|Q43239|COMT_ZINEL	Caffeic acid 3-O-methyltransferase [Zinnia elegans]	354	376bits(965)	1e-103	177/217(81%)	191/217(88%)		1	13-663	138-354	At5g54160	e-101	Metabolism	01.20 secondary metabolism
DT214064	E023C3	390	OC2061	1	0	Cont0129	2	0	sp|Q43239|COMT_ZINEL	Caffeic acid 3-O-methyltransferase [Zinnia elegans]	354	110bits(274)	1e-23	55/77(71%)	63/77(81%)		-3	244-14	3-79	At5g54160	2e-19	Metabolism	01.20 secondary metabolism
DT210972	N103C9	430	OC0127	0	1	Cont0130			gb|AAG01894.2|	phosphoenolpyruvate carboxykinase [Lycopersicon esculentum]	662	159bits(403)	2e-38	92/139(66%)	102/139(73%)	3/139(2%)	-2	408-1	1-133	At4g37870	3e-31	Energy	02.01 glycolysis and gluconeogenesis
DT212507	E001A7	250	OC1003			Cont0130														At5g65690	1e-08	Metabolism	01.05 C-compound and carbohydrate metabolism
DT211491	N111C2	364	OC1003	1	1	Cont0130			dbj|BAB43909.1|	phosphoenolpyruvate carboxykinase [Flaveria pringlei]	658	93.6bits(231)	2e-18	43/47(91%)	45/47(95%)		2	209-150	612-615	At4g37870	2e-33	Energy	02.01 glycolysis and gluconeogenesis
DT213475	E014H1	230	OC1609	1	0	Cont0130			dbj|BAB43908.1|	phosphoenolpyruvate carboxykinase [Flaveria trinervia]	662	121bits(304)	5e-27	60/72(83%)	60/72(83%)		2	14-229	498-569	At4g37870	5e-33	Energy	02.01 glycolysis and gluconeogenesis
DT212571	E001H5	411	OC1898			Cont0130														At4g37870	8e-14	Energy	02.01 glycolysis and gluconeogenesis
DT213123	E009G6	972	OC1898			Cont0130														At4g37870	6e-81	Energy	02.01 glycolysis and gluconeogenesis
DT213862	E020C3	887	OC1898	3	0	Cont0130	5	2	dbj|BAB43909.1|	phosphoenolpyruvate carboxykinase [Flaveria pringlei]	658	441bits(1133)	1e-122	216/256(84%)	230/256(89%)		3	120-887	19-272	At4g37870	e-113	Energy	02.01 glycolysis and gluconeogenesis
DT213558	E016A1	500	OC1675	1	0	Cont0200			sp|Q43052|PAL2_POPKI	Phenylalanine ammonia-lyase G2B [Populus kitakamiensis]	710	142bits(359)	3e-33	71/98(72%)	79/98(80%)		3	12-305	612-709	At3g53260	5e-31	Metabolism	01.01 amino acid metabolism
DT214131	E024C1	253	OC2115	1	0	Cont0200	2	0	gb|AAL55242.1|	phenylalanine ammonia-lyase [Lactuca sativa]	711	142bits(358)	3e-33	70/78(89%)	72/78(91%)		1	19-252	575-652	At3g53260	3e-30	Metabolism	01.01 amino acid metabolism
DT210918	N102D6	480	OC0314_b	0	1	Cont0201			ref|XP_471943.1|	OSJNBa0008A08.11 [Oryza sativa (japonica cultivar-group)] auxin-induced protein [Helianthus annuus]	351	127bits(318)	5e-36	59/68(86%)	64/68(94%)	0	1	31-422	9-137	At1g60730	5e-34	Metabolism	01.05 C-compound and carbohydrate metabolism
DT211362	N109D5	540	OC0564			Cont0201														At1g60730	7e-59	Metabolism	01.05 C-compound and carbohydrate metabolism
DT211751	N118D4	549	OC0564			Cont0201														At1g60730	5e-61	Metabolism	01.05 C-compound and carbohydrate metabolism
DT211753	N118D6	550	OC0564			Cont0201														At1g60730	3e-60	Metabolism	01.05 C-compound and carbohydrate metabolism
DT211793	N118H10	549	OC0564	0	4	Cont0201	0	5	ref|XP_471943.1|	OSJNBa0008A08.11 [Oryza sativa (japonica cultivar-group)] putative auxin-induced protein [Arabidopsis]	351	238bits(607)	6e-62	117/163(71%)	135/163(82%)	4/163(2%)	3	12-488	187-349	At1g60730	2e-61	Metabolism	01.05 C-compound and carbohydrate metabolism
DT211429	N110D8	307	OC0368	0	1	Cont0202			gb|AAM62411.1|	EDS1 [Nicotiana tabacum] disease resistance protein EDS1 [validated] [Arabidopsis thaliana]	606	149bits(376)	2e-35	70/95(73%)	82/95(86%)		1	22-306	422-515	At3g48090	1e-26	Cell rescue, defense and virulence	32.05 disease, virulence and defense
DT213813	E019E11	279	OC1857	1	0	Cont0202	1	1	gb|AAM62411.1|	EDS1 [Nicotiana tabacum] disease resistance protein EDS1 [validated] [Arabidopsis thaliana]	606	109bits(272)	3e-23	51/88(57%)	68/88(77%)	4/88(4%)	3	27-278	426-513	At3g48090	2e-20	Cell rescue, defense and virulence	32.05 disease, virulence and defense
DT211021	N104A7	170	OC0152	0	1	Cont0203			gb|AAK30205.1|	poly(A)-binding protein [Daucus carota]	658	41.6bits(96)	0.006	16/18(88%)	17/18(94%)		-2	169-116	465-482	At1g49760	7e-16	Protein synthesis	12.07 translational control
DT211342	N109A3	322	OC0324	0	1	Cont0203			gb|AAF66825.1|	poly(A)-binding protein [Nicotiana tabacum]	479	121bits(303)	6e-27	62/69(89%)	67/69(97%)		3	6-212	411-479	At1g49760	1e-20	Protein synthesis	12.07 translational control
DT212212	A025A8	198	OC0821	1	0	Cont0203			gb|AAF66824.1|	poly(A)-binding protein [Nicotiana tabacum]	330	60.5bits(145)	1e-08	31/65(47%)	36/65(55%)			3-197	193-256	At1g49760	2e-11	Protein synthesis	12.07 translational control
DT212925	E006G5	453	OC1247			Cont0203			gb|AAF66824.1|	poly(A)-binding protein [Nicotiana tabacum]	330	78.2bits(191)	6e-14	36/49(73%)	45/49(91%)		3	306-452	209-256	At1g49760	4e-41	Protein synthesis	12.07 translational control
DT210798	MMD019D9	457	OC1247			Cont0203														At4g34110	6e-48	Protein synthesis	12.07 translational control
DT212041	N122D2	378	OC1247	1	2	Cont0203														At1g49760	6e-35	Protein synthesis	12.07 translational control
DT213973	E021H4	290	OC1988			Cont0203			gb|AAF66824.1|	poly(A)-binding protein [Nicotiana tabacum]	330	93.2bits(230)	2e-18	51/73(69%)	55/73(75%)	2/73(2%)	3	3-215	258-330	At1g49760	4e-25	Protein synthesis	12.07 translational control
DT211276	N107H5	220	OC1988	1	1	Cont0203	3	5												At1g49760	8e-07	Protein synthesis	12.07 translational control
DT211462	N110H5	276	OC0385	0	1	Cont0204			gb|AAN18089.1|	At1g16470/F3O9_27 [Arabidopsis thaliana] putative multicatalytic endopeptidase [Arabidopsi] proteasome subunit alpha type 2 [Oryza sativa]	99	85.1bits(209)	5e-16	42/53(79%)	47/53(88%)		1	10-168	47-99	At1g16470	8e-18	Protein fate (folding, modification, destination)	14.13 protein degradation
DT213443	E014D9	243	OC1587	1	0	Cont0204	1	1	gb|AAG48830.1|	putative multicatalytic endopeptidase [Arabidopsis thaliana]	235	153bits(387)	1e-36	75/76(98%)	75/76(98%)		3	15-242	102-177	At1g79210	8e-39	Protein fate (folding, modification, destination)	14.13 protein degradation
DT211301	N108C10	553	OC0299	0	1	Cont0205			dbj|BAD35377.1|	bZIP transcription factor-like [Oryza sativa (japonica cultivar-group)]	304	67.4bits(163)	2e-10	51/130(39%)	64/130(49%)	2/130(1%)	3	3-386	166-291	At1g42990	7e-17	Transcription	11.02 RNA synthesis
DT212021	N122A5	444	OC0699	0	1	Cont0205	0	2	gb|AAM91739.1|	putative bZIP transcription factor [Arabidopsis thaliana]	295	60.5bits(145)	1e-08	52/152(34%)	79/152(51%)	20/152(13%)	3	45-440	15-162	At1g42990	5e-10	Transcription	11.02 RNA synthesis
DT211152	N105H10	412	OC0513			Cont0206														At2g04780	1e-09	Metabolism	01.20 secondary metabolism
DT211679	N114C5	413	OC0513			Cont0206														At2g04780	4e-07	Metabolism	01.20 secondary metabolism
DT211694	N114E5	411	OC0513	0	3	Cont0206			ref|ZP_00311408.1|	COG0029: Aspartate oxidase [Clostridium thermocellum ATCC 27405]	532	35.4bits(80)	0.44	14/40(35%)	23/40(57%)		-2	176-57	188-227	At2g04780	2e-10	Metabolism	01.20 secondary metabolism
DT212036	N122C4	632	OC0709	0	1	Cont0206	0	4	gb|AAT37955.1|	fasciclin-like AGP 12 [Populus alba x Populus tremula]	262	171bits(434)	9e-42	85/108(78%)	92/108(85%)	1/108(0%)	-2	631-311	91-198	At2g04780	3e-49	Metabolism	01.20 secondary metabolism
DT211056	N104E4	246	OC0169	0	1	Cont0777			gb|AAF19793.1|	ribulose-1,5-bisphosphate carboxylase/oxygenase small subunit [Lactuca sativa]	181	151bits(381)	5e-36	63/70(90%)	69/70(98%)		3	3-212	70-139	At5g38420	4e-40	Metabolism	01.05 C-compound and carbohydrate metabolism
DT212988	E007F11	225	OC2027			Cont0777														At5g38410	7e-18	Metabolism	01.05 C-compound and carbohydrate metabolism
DT214023	E022F8	214	OC2027			Cont0777														At5g38410	2e-07	Metabolism	01.05 C-compound and carbohydrate metabolism
DT211951	N121B1	225	OC2027	2	1	Cont0777	2	2	gb|AAB67848.1|	ribulose-1,5-bisphosphate carboxylase/oxygenase small subunit [Flaveria pringlei]	178	119bits(298)	2e-26	58/66(87%)	62/66(93%)		-3	199-2	1-66	At5g38410	1e-17	Metabolism	01.05 C-compound and carbohydrate metabolism
DT210840	N101B1	493	OC0048	0	1	Cont0932			gb|AAM65645.1|	cytochrome c, putative [Arabidopsis thaliana]	307	85.1bits(209)	2e-16	37/41(90%)	39/41(95%)		2	281-231	58-44	At3g27240	6e-30	Energy	02.13 respiration
DT210995	N103F2	426	OC0136	0	1	Cont0932	0	2	pir||S20014	ubiquinol-cytochrome-c reductase (EC 1.10.2.2) cytochrome c1 [Solanum tuberosum]	320	224bits(570)	2e-70	106/117(90%)	109/117(93%)		1	76-98	137-144	At3g27240	2e-70	Energy	02.13 respiration
DT212195	N124G5	322	OC0810	0	1	Cont0968			ref|NP_568469.1|	phosphate translocator-related [Arabidopsis thaliana]	349	119bits(297)	3e-26	60/95(63%)	68/95(71%)		1	1-285	255-349	At5g25400	5e-36	Cellular transport, transport facilitation and transport routes	20.03 transport facilitation
DT212895	E006D1	671	OC1228	1	0	Cont0968	1	1	ref|NP_568469.1|	phosphate translocator-related [Arabidopsis thaliana]	349	173bits(438)	4e-42	86/138(62%)	95/138(68%)		1	25-438	212-349	At5g25400	7e-61	Cellular transport, transport facilitation and transport routes	20.03 transport facilitation
DT210808	MMD019F7	204	OC0242			Cont1237														At5g60360	3e-28	Cellular transport, transport facilitation and transport routes	20.09 transport routes
DT211195	N106E12	241	OC0242	0	2	Cont1237			dbj|BAD38077.1|	putative oryzain gamma chain precursor [Oryza sativa (japonica cultivar-group)]	362	136bits(342)	2e-31	58/63(92%)	61/63(96%)		2	20-208	296-358	At5g60360	2e-31	Cellular transport, transport facilitation and transport routes	20.09 transport routes
DT211104	N105B11	270	OC0494			Cont1237			emb|CAA88629.1|	pre-pro-cysteine proteinase [Lycopersicon esculentum]	356	144bits(363)	7e-34	64/84(76%)	74/84(88%)		1	19-270	84-167	At5g60360	7e-33	Cellular transport, transport facilitation and transport routes	20.09 transport routes
DT211657	N113H12	269	OC0494	0	2	Cont1237	0	4												At5g60360	2e-28	Cellular transport, transport facilitation and transport routes	20.09 transport routes
DT211016	N103H7	313	OC0150	0	1	Cont1242			gb|AAM65154.1|	unknown [Arabidopsis thaliana]	183	55.1bits(131)	4e-10	25/30(83%)	27/30(90%)		-2	114-110	155-156	At5g16110	6e-21	Unclassified proteins	99 UNCLASSIFIED PROTEINS
DT210938	N102G1	405	OC0790			Cont1242														At5g16110	4e-12	Unclassified proteins	99 UNCLASSIFIED PROTEINS
DT212166	N124C7	403	OC0790	0	2	Cont1242	0	3	gb|AAM61535.1|	unknown [Arabidopsis thaliana]	162	40.8bits(94)	0.011	25/58(43%)	28/58(48%)	2/58(3%)	2	41-208	92-148	At3g02555	3e-14	Unclassified proteins	99 UNCLASSIFIED PROTEINS
DT211930	N120G8	376	OC0648	0	1	Cont1432			gb|AAL26909.1|	dehydration-responsive protein RD22 [Prunus persica]	349	89.0bits(219)	3e-17	34/41(82%)	40/41(97%)		3	9-131	305-345	At5g25610	3e-15	Cell rescue, defense and virulence	32.01 stress response
DT212268	A025F10	321	OC0850	1	0	Cont1432			dbj|BAB60848.1|	BURP domain-containing protein [Bruguiera gymnorrhiza] dehydration-responsive protein RD22 [Prunus persica]	346	89.4bits(220)	1e-28	42/59(71%)	49/59(83%)			145-143	169-168	At5g25610	3e-22	Cell rescue, defense and virulence	32.01 stress response
DT212643	E002G10	480	OC1080	1	0	Cont1432	2	1	gb|AAL26909.1|	dehydration-responsive protein RD22 [Prunus persica]	349	42.0bits(97)	5e-11	20/26(76%)	21/26(80%)		-2	263-262	73-49	At5g25610	1e-28	Cell rescue, defense and virulence	32.01 stress response
DT210999	N103F6	318	OC0139	0	1	Cont1994			gb|AAL90928.1|	AT4g26270/T25K17_80 putative pyrophosphate-dependent phosphofructo-1-kinase [Arabidopsis thaliana]	489	112bits(279)	2e-43	51/62(82%)	57/62(91%)		1	133-131	96-95	At4g26270	2e-45	Metabolism	01.05 C-compound and carbohydrate metabolism
DT212158	N124B9	334	OC0784	0	1	Cont1994	0	2	emb|CAB79482.1|	pyrophosphate-dependent phosphofructo-1-kinase [Arabidopsis thaliana]	500	199bits(506)	2e-50	99/111(89%)	104/111(93%)		1	1-333	173-283	At4g26270	2e-52	Metabolism	01.05 C-compound and carbohydrate metabolism
DT211115	N105D2	372	OC0198	0	1	Cont2056			pir||S57785	glucose-6-phosphate 1-dehydrogenase (EC 1.1.1.49) [Medicago sativa]	515	224bits(572)	4e-58	107/118(90%)	115/118(97%)		3	18-371	284-401	At5g40760	5e-57	Metabolism	01.05 C-compound and carbohydrate metabolism
DT213822	E019F9	394	OC1865			Cont2056														At5g40760	2e-48	Metabolism	01.05 C-compound and carbohydrate metabolism
DT212129	N123G6	397	OC1865	1	1	Cont2056	1	2	dbj|BAB08837.1|	glucose-6-phosphate dehydrogenase [Arabidopsis thaliana]	515	206bits(523)	2e-52	97/113(85%)	105/113(92%)		-3	395-57	403-515	At5g40760	2e-54	Metabolism	01.05 C-compound and carbohydrate metabolism
DT211986	N121E6	953	OC0674	0	1	Cont207			emb|CAB67626.1|	putative protein [Arabidopsis thaliana]	632	91.3bits(225)	3e-17	56/145(38%)	87/145(60%)	4/145(2%)	3	15-437	311-452	At3g57980	2e-30	Unclassified proteins	99 UNCLASSIFIED PROTEINS
DT213468	E014G5	698	OC1605	1	0	Cont207	1	1	gb|AAP78932.1|	At2g44430 [Arabidopsis thaliana] DNA-binding bromodomain-containing protein	646	57.4bits(137)	3e-07	64/232(27%)	95/232(40%)	8/232(3%)	-3	690-19	155-334	At3g57980	1e-17	Unclassified proteins	99 UNCLASSIFIED PROTEINS
DT211804	N119B1	385	OC0571	0	1	Cont208			sp|P51135|UCR5_TOBAC	Ubiquinol-cytochrome c reductase iron-sulfur subunit 5 [Nicotiana tabacum]	268	122bits(305)	4e-27	52/53(98%)	53/53(100%)		2	14-172	216-268	At5g13440	4e-28	Energy	02.11 electron transport and membrane-associated energy conservation
DT213136	E009H11	420	OC1381			Cont208														At5g13430	4e-20	Energy	02.11 electron transport and membrane-associated energy conservation
DT213134	E009H8	411	OC1381			Cont208														At5g13440	4e-20	Energy	02.11 electron transport and membrane-associated energy conservation
DT212096	N123C7	420	OC1381	2	1	Cont208	2	2	sp|P51132|UCR2_TOBAC	Ubiquinol-cytochrome c reductase iron-sulfur subunit 2 [Nicotiana tabacum]	272	115bits(289)	3e-25	69/124(55%)	79/124(63%)	7/124(5%)	-3	352-2	1-122	At5g13440	3e-23	Energy	02.11 electron transport and membrane-associated energy conservation
DT213376	E013D7	391	OC1540	1	0	Cont209			tpg|DAA01127.1|	TPA: aldo-keto reductase [Dictyostelium discoideum]	297	121bits(304)	5e-27	61/125(48%)	91/125(72%)		3	15-389	90-210	At2g37770	2e-26	Metabolism	01.05 C-compound and carbohydrate metabolism
DT214040	E022H6	248	OC2043	1	0	Cont209	2	0	emb|CAA66205.1|	orf abscisic acid activated protein [Medicago sativa] aldo/keto reductase family protein [Arabidopsis thaliana]	313	80.1bits(196)	2e-14	33/54(61%)	45/54(83%)		1	10-171	260-313	At2g37770	5e-16	Metabolism	01.05 C-compound and carbohydrate metabolism
DT211109	N105C7	576	OC0193	0	1	Cont2160			gb|AAL15211.1|	unknown protein [Arabidopsis thaliana] rjs-like protein [Oryza sativa]	432	250bits(638)	2e-65	125/191(65%)	140/191(73%)		-2	575-33	123-193	At3g26100	1e-94	Cell rescue, defense and virulence	32.01 stress response
DT212824	E005C8	475	OC1194			Cont2160			dbj|BAB01075.1|	unnamed protein product [Arabidopsis thaliana] regulator of chromosome condensation (RCC1) family protein	532	141bits(356)	1e-46	68/83(81%)	76/83(91%)		3	111-82	450-223	At3g26100	2e-48	Cell rescue, defense and virulence	32.01 stress response
DT211034	N104B11	478	OC1194	1	1	Cont2160	1	2												At3g26100	7e-37	Cell rescue, defense and virulence	32.01 stress response
DT212923	E006G3	361	OC1245	1	0	Cont2232			gb|AAG52390.1|	very-long-chain fatty acid condensing enzyme (CUT1); 56079-54227 [Arabidopsis thaliana]	497	186bits(473)	1e-46	91/100(91%)	94/100(94%)		-3	356-57	314-413	At1g68530	1e-48	Metabolism	01.06 lipid, fatty acid and isoprenoid metabolism
DT213504	E015C4	408	OC1631	1	0	Cont2232	2	0	gb|AAG52390.1|	very-long-chain fatty acid condensing enzyme (CUT1); 56079-54227 [Arabidopsis thaliana]	497	123bits(309)	1e-27	54/61(88%)	56/61(91%)		1	13-195	437-497	At1g68530	3e-29	Metabolism	01.06 lipid, fatty acid and isoprenoid metabolism
DT212159	N124B10	320	OC0785	0	1	Cont2433			emb|CAA55655.1|	sulfate adenylyltransferase [Solanum tuberosum]	463	94.0bits(232)	1e-18	40/47(85%)	44/47(93%)		-1	320-180	417-463	At3g22890	8e-18	Metabolism	01.02 nitrogen and sulfur metabolism
DT213013	E008A10	232	OC2105			Cont2433			emb|CAA11417.1|	ATP sulfurylase [Brassica juncea]	461	152bits(384)	3e-36	70/73(95%)	72/73(98%)		-2	231-13	251-323	At3g22890	2e-38	Metabolism	01.02 nitrogen and sulfur metabolism
DT214120	E024B1	235	OC2105	2	0	Cont2433	2	1												At3g22890	2e-30	Metabolism	01.02 nitrogen and sulfur metabolism
DT212261	A025F2	271	OC0845	1	0	Cont2481			gb|AAM64493.1|	hydroxymethyltransferase [Arabidopsis thaliana]	471	134bits(338)	6e-31	64/73(87%)	69/73(94%)		-1	220-2	1-73	At4g13930	6e-33	Metabolism	01.01 amino acid metabolism
DT214098	E023G7	205	OC2088	1	0	Cont2481	2	0	gb|AAM64493.1|	hydroxymethyltransferase [Arabidopsis thaliana]	471	121bits(304)	5e-27	57/65(87%)	61/65(93%)		2	11-205	327-391	At4g13930	3e-29	Metabolism	01.01 amino acid metabolism
DT213242	E011D9	541	OC1451			Cont2795			ref|XP_463271.1|	putative oxalyl-CoA decarboxylase [Oryza sativa (japonica cultivar-group)]	577	315bits(806)	5e-85	151/177(85%)	162/177(91%)		3	9-539	340-516	At5g17380	8e-85	Metabolism	01.06 lipid, fatty acid and isoprenoid metabolism
DT211843	N119E11	549	OC1451			Cont2795														At5g17380	2e-83	Metabolism	01.06 lipid, fatty acid and isoprenoid metabolism
DT211873	N120A3	548	OC1451	1	2	Cont2795														At5g17380	9e-84	Metabolism	01.06 lipid, fatty acid and isoprenoid metabolism
DT213991	E022B6	795	OC2003	1	0	Cont2795	2	2	gb|AAN15603.1|	2-hydroxyphytanoyl-CoA lyase-like protein [Arabidopsis thaliana]	572	378bits(970)	1e-103	185/262(70%)	209/262(79%)		1	10-795	68-329	At5g17380	e-116	Metabolism	01.06 lipid, fatty acid and isoprenoid metabolism
DT212169	N124C11	288	OC0793	0	1	Cont3602			emb|CAE45567.1|	SUMO E2 conjugating enzyme SCE1 [Nicotiana benthamiana] Putative ubiquitin-conjugating enzyme [Oryza sativa]	160	82.8bits(203)	3e-15	38/40(95%)	38/40(95%)		-3	133-14	1-40	At3g57870	2e-14	Protein fate (folding, modification, destination)	14.13 protein degradation
DT213645	E017B6	297	OC1730	1	0	Cont3602	1	1	gb|AAP54809.1|	putative ubiquitin-conjugating enzyme [Oryza sativa (japonica cultivar-group)]	160	199bits(507)	1e-50	89/94(94%)	91/94(96%)		3	15-296	51-144	At3g57870	3e-51	Protein fate (folding, modification, destination)	14.13 protein degradation
DT211172	N106C6	880	OC0229	0	1	Cont3869			gb|AAM14329.1|	unknown protein [Arabidopsis thaliana] putative glycine rich protein [Oryza sativa]	420	97.8bits(242)	3e-19	46/82(56%)	62/82(75%)		3	84-816	168-157	At1g27090	4e-24	Unclassified proteins	99 UNCLASSIFIED PROTEINS
DT211380	N109F6	652	OC0341	0	1	Cont3869	0	2	gb|AAM14329.1|	unknown protein [Arabidopsis thaliana] putative glycine rich protein [Oryza sativa] E-26	420	192bits(487)	7e-48	99/189(52%)	133/189(70%)	1/189(0%)	1	79-642	127-311	At1g27090	3e-58	Unclassified proteins	99 UNCLASSIFIED PROTEINS
DT211737	N118B6	222	OC0532	0	1	Cont4002			dbj|BAC75923.1|	cysteine protease-1 [Helianthus annuus]	461	139bits(350)	2e-32	53/59(89%)	55/59(93%)		-1	177-1	375-433	At1g47128	2e-35	Protein fate (folding, modification, destination)	14.13 protein degradation
DT212301	B050A12	583	OC0873	1	0	Cont4002	1	1	dbj|BAC75923.1|	cysteine protease-1 [Helianthus annuus]	461	346bits(887)	2e-94	163/193(84%)	180/193(93%)		-3	581-3	109-301	At1g47128	1e-79	Protein fate (folding, modification, destination)	14.13 protein degradation
DT212415	C100F11	363	OC0945	1	0	Cont4024			emb|CAD89878.1|	RNA polymerase II, second largest subunit [Doronicum orientale]	326	241bits(615)	4e-63	117/118(99%)	117/118(99%)		-2	362-9	182-299	At4g21710	1e-64	Transcription	11.02 RNA synthesis
DT212989	E007F12	329	OC1290			Cont4024			gb|AAC49273.1|	RNA polymerase II subunit 2 [Lycopersicon esculentum]	1191	113bits(283)	1e-24	53/55(96%)	54/55(98%)		1	16-180	1123-1177	At4g21710	4e-26	Transcription	11.02 RNA synthesis
DT212993	E007G6	329	OC1290	2	0	Cont4024	3	0												At4g21710	4e-26	Transcription	11.02 RNA synthesis
DT213321	E012F4	435	OC1499	1	0	Cont4221			gb|AAM65180.1|	prohibitin [Arabidopsis thaliana]	277	173bits(438)	1e-42	98/143(68%)	101/143(70%)		3	3-431	120-262	At5g40770	1e-63	Cell cycle and DNA processing	10.03 cell cycle
DT213696	E017G10	177	OC1770	1	0	Cont4221	2	0	gb|AAC49690.1|	prohibitin [Nicotiana tabacum]	279	105bits(263)	3e-22	48/59(81%)	56/59(94%)		-1	177-1	59-117	At5g40770	3e-23	Cell cycle and DNA processing	10.03 cell cycle
DT212370	C100A12	720	OC0918	1	0	Cont4525			gb|AAM64285.1|	putative translation initiation factor EIF-2B alpha subunit [Arabidopsis thaliana]	382	227bits(578)	2e-58	132/224(58%)	145/224(64%)	2/224(0%)	1	55-720	1-203	At1g72340	3e-73	Protein synthesis	12.04 translation
DT213747	E018E6	384	OC1808	1	0	Cont4525	2	0	gb|AAF02861.1|	Similar to initiation factor 2 subunit [Arabidopsis thaliana]	351	212bits(539)	3e-54	106/122(86%)	116/122(95%)		-2	383-18	177-298	At1g72340	3e-54	Protein synthesis	12.04 translation
DT212584	E002A6	114	OC1047	1	0	Cont4608			gb|AAK62818.1|	fructose-1,6-bisphosphate aldolase [Lycopersicon esculentum]	208	69.3bits(168)	3e-11	35/37(94%)	36/37(97%)		3	3-113	97-133	At5g03690	1e-13	Metabolism	01.05 C-compound and carbohydrate metabolism
DT214110	E023H12	295	OC2096			Cont4608														At5g03690	4e-41	Metabolism	01.05 C-compound and carbohydrate metabolism
DT212060	N122F10	296	OC2096	1	1	Cont4608	2	1	pir||ADSPAC	fructose-bisphosphate aldolase (EC 4.1.2.13), cytosolic [Spinacia oleracea]	357	168bits(425)	4e-41	84/94(89%)	87/94(92%)		2	14-295	39-132	At5g03690	5e-41	Metabolism	01.05 C-compound and carbohydrate metabolism
DT212857	E005G5	579	OC1210	1	0	Cont4617			pir||F86379	protein F21J9.28 [Arabidopsis thaliana] - Arabidopsis thaliana polcalcin, putative / calcium-binding pollen allergen, putative	186	136bits(342)	4e-31	70/109(64%)	85/109(77%)		3	204-452	22-174	At1g24620	2e-33	Subcellular localization	70.03 cytoplasm
DT212446	D300B6	369	OC1334			Cont4617			pir||F86379	protein F21J9.28 [imported] - Arabidopsis thaliana_[imported] - Arabidopsis thaliana	186	50.4bits(119)	1e-05	22/29(75%)	25/29(86%)		1	16-102	148-176	At1g24620	4e-07	Subcellular localization	70.03 cytoplasm
DT213061	E008H5	358	OC1334	2	0	Cont4617	3	0												At1g24620	4e-07	Subcellular localization	70.03 cytoplasm
DT211947	N121A8	616	OC0657	0	1	Cont4631			gb|AAF43953.1|	Strong similarity to an unknown protein from Arabidopsis thaliana_MIOX1 (MYO-INISITOL OXYGENASE); oxidoreductase [Arabidopsis thaliana]	422	281bits(718)	1e-74	134/183(73%)	151/183(82%)	4/183(2%)	1	79-615	1-183	At1g14520	9e-77	Classification not yet clear-cut	98 CLASSIFICATION NOT YET CLEAR-CUT
DT213914	E021A3	277	OC1942	1	0	Cont4631	1	1	gb|AAN15506.1|	unknown protein [Arabidopsis thaliana] MIOX1 (MYO-INISITOL OXYGENASE); oxidoreductase [Arabidopsis thaliana]	311	162bits(409)	3e-39	71/86(82%)	80/86(93%)		-3	275-18	187-272	At1g14520	3e-41	Classification not yet clear-cut	98 CLASSIFICATION NOT YET CLEAR-CUT
DT211414	N110B12	455	OC0358	0	1	Cont4703			emb|CAA51820.1|	hydroxymethylbilane synthase [Pisum sativum]	369	244bits(624)	4e-64	127/150(84%)	143/150(95%)	1/150(0%)	3	9-455	38-186	At5g08280	2e-59	Metabolism	01. metabolism
DT212680	E003C9	360	OC1103	1	0	Cont4703	1	1	emb|CAA51820.1|	hydroxymethylbilane synthase [Pisum sativum]	369	201bits(511)	5e-51	99/119(83%)	112/119(94%)		2	2-358	214-332	At5g08280	4e-52	Metabolism	01. metabolism
DT212027	N122A11	608	OC0702	0	1	Cont4841			gb|AAF21428.2|	salt-induced AAA-Type ATPase [Mesembryanthemum crystallinum]	434	302bits(773)	4e-81	144/163(88%)	155/163(95%)		-2	607-119	272-434	At2g27600	1e-77	Protein fate (folding, modification, destination)	14.04 protein targeting, sorting and translocation
DT212485	D300G2	588	OC0990	1	0	Cont4841	1	1	gb|AAF21428.2|	salt-induced AAA-Type ATPase [Mesembryanthemum crystallinum]	434	317bits(811)	2e-85	164/191(85%)	171/191(89%)		2	14-586	83-270	At2g27600	e-100	Protein fate (folding, modification, destination)	14.04 protein targeting, sorting and translocation
DT212344	B050F9	417	OC0898	1	0	Cont4942			gb|AAN31864.1|	putative elongation factor [Arabidopsis thaliana]	843	176bits(446)	2e-43	88/97(90%)	94/97(96%)		3	126-416	1-97	At1g56070	2e-45	Protein synthesis	12.04 translation
DT212403	C100E5	334	OC1596			Cont4942			dbj|BAA77028.1|	elongation factor 2 [Lithospermum erythrorhizon]	222	214bits(545)	5e-55	104/108(96%)	107/108(99%)		-3	332-9	35-142	At1g56070	8e-56	Protein synthesis	12.04 translation
DT212875	E006A7	315	OC1596			Cont4942														At1g56070	8e-51	Protein synthesis	12.04 translation
DT213454	E014E12	333	OC1596	3	0	Cont4942														At1g56070	1e-55	Protein synthesis	12.04 translation
DT212771	E004E7	473	OC1810			Cont4942														At1g56070	2e-83	Protein synthesis	12.04 translation
DT213369	E013C8	473	OC1810			Cont4942			dbj|BAB86847.1|	elongation factor EF-2 [Pisum sativum]	493	277bits(708)	8e-74	140/157(89%)	142/157(90%)		-3	471-1	297-453	At1g56070	6e-84	Protein synthesis	12.04 translation
DT213422	E014B2	473	OC1810			Cont4942														At1g56070	1e-82	Protein synthesis	12.04 translation
DT213508	E015C9	473	OC1810			Cont4942														At1g56070	7e-83	Protein synthesis	12.04 translation
DT213698	E017G12	473	OC1810			Cont4942														At1g56070	2e-83	Protein synthesis	12.04 translation
DT213749	E018E9	470	OC1810	6	0	Cont4942	10	0												At1g56070	3e-81	Protein synthesis	12.04 translation
DT211148	N105H6	181	OC0218	0	1	Cont5027			dbj|BAD54151.1|	putative poly(A) polymerase [Oryza sativa (japonica cultivar-group)]	740	85.1bits(209)	5e-16	36/58(62%)	42/58(72%)		-3	176-3	425-482	At2g25850	7e-17	Transcription	11.04 RNA processing
DT211428	N110D6	268	OC0367	0	1	Cont5027	0	2	dbj|BAD54151.1|	putative poly(A) polymerase [Oryza sativa (japonica cultivar-group)]	740	104bits(260)	6e-22	50/89(56%)	59/89(66%)		-1	268-2	334-422	At2g25850	5e-36	Transcription	11.04 RNA processing
DT211127	N105E7	547	OC0204	0	1	Cont5061			dbj|BAA86060.1|	senescencs-related protein [Pyrus pyrifolia]	424	326bits(835)	2e-88	155/176(88%)	169/176(96%)		1	19-546	168-343	At3g17810	1e-86	Metabolism	01.03 nucleotide metabolism
DT212273	A025G4	520	OC0854	1	0	Cont5061	1	1	dbj|BAA86060.1|	senescencs-related protein [Pyrus pyrifolia]	424	200bits(509)	3e-51	98/114(85%)	106/114(92%)			141-519	37-161	At3g17810	6e-54	Metabolism	01.03 nucleotide metabolism
DT210935	N102F7	762	OC0100	0	1	Cont5131			gb|AAC49791.1|	MRP-like ABC transporter [Arabidopsis thaliana]	1515	100bits(248)	4e-35	48/69(69%)	60/69(86%)		-2	491-484	1447-1449	At3g13080	3e-47	Cellular transport, transport facilitation and transport routes	20.03 transport facilitation
DT212983	E007F4	548	OC1286	1	0	Cont5131			dbj|BAB01399.1|	multidrug resistance-associated protein (MRP); ABC-transoprter [Arabidopsis thaliana]	1514	248bits(634)	4e-65	125/180(69%)	149/180(82%)		-3	540-64	547-1331	At3g13080	3e-67	Cellular transport, transport facilitation and transport routes	20.03 transport facilitation
DT213566	E016B3	1122	OC1680	1	0	Cont5131	2	1	dbj|BAD11207.1|	multidrug resistance-associated protein [Thlaspi caerulescens]	1514	389bits(998)	1e-111	191/280(68%)	224/280(80%)		1	16-926	920-1222	At3g13080	e-114	Cellular transport, transport facilitation and transport routes	20.03 transport facilitation
DT211968	N121C10	587	OC0668	0	1	Cont5437			gb|AAM47972.1|	unknown protein [Arabidopsis thaliana] tRNA-glutamine synthetase [Lupinus luteus]	795	360bits(925)	9e-99	169/191(88%)	180/191(94%)		-3	585-13	376-566	At1g25350	e-101	Protein synthesis	12.10 aminoacyl-tRNA-synthetases
DT212189	N124F8	267	OC0804	0	1	Cont5437	0	2	ref|XP_550431.1|	putative tRNA-glutamine synthetase [Oryza sativa (japonica cultivar-group)]	796	73.2bits(178)	2e-12	34/46(73%)	37/46(80%)		2	2-139	748-793	At1g25350	1e-12	Protein synthesis	12.10 aminoacyl-tRNA-synthetases
DT212456	D300C5	794	OC0968	1	0	Cont5753			gb|AAM91108.1|	At2g47250/T8I13.9 [Arabidopsis thaliana] putative pre-mRNA splicing factor RNA helicase	729	360bits(925)	2e-98	164/197(83%)	178/197(90%)		2	2-592	533-729	At2g47250	e-108	Transcription	11.04 RNA processing
DT212630	E002F5	440	OC1072	1	0	Cont5753	2	0	gb|EAL20280.1|	hypothetical protein CNBF0920 [Cryptococcus neoformans]	783	90.9bits(224)	2e-30	47/77(61%)	55/77(71%)	1/77(1%)	1	67-349	439-533	At2g47250	1e-29	Transcription	11.04 RNA processing
DT211422	N110C11	292	OC0451			Cont5862														At1g12470	1e-40	Protein fate (folding, modification, destination)	14.04 protein targeting, sorting and translocation
DT211569	N112E4	291	OC0451	0	2	Cont5862			gb|AAF79641.1|	F5O11.22 [Arabidopsis thaliana] putative vacuolar protein sorting protein 18 [Oryza sativa]	1063	160bits(405)	9e-39	70/97(72%)	84/97(86%)		1	1-291	865-961	At1g12470	9e-41	Protein fate (folding, modification, destination)	14.04 protein targeting, sorting and translocation
DT213098	E009D7	275	OC1939			Cont5862			gb|AAF79641.1|	F5O11.22 [Arabidopsis thaliana] putative vacuolar protein sorting protein 18 [Oryza sativa]	1063	104bits(259)	8e-22	49/85(57%)	65/85(76%)		3	12-266	967-1050	At1g12470	1e-23	Protein fate (folding, modification, destination)	14.04 protein targeting, sorting and translocation
DT213910	E020H11	276	OC1939	2	0	Cont5862	2	2												At1g12470	1e-23	Protein fate (folding, modification, destination)	14.04 protein targeting, sorting and translocation
DT210847	N101B11	314	OC0054	0	1	Cont6099			gb|AAK59480.1|	putative 26S proteasome subunit 4 [Arabidopsis thaliana]	443	75.1bits(183)	3e-18	40/71(56%)	43/71(60%)		1	4-311	300-401	At4g29040	6e-20	Protein fate (folding, modification, destination)	14.13 protein degradation
DT211650	N113H1	790	OC0489	0	1	Cont6099			emb|CAC14432.1|	26S proteasome subunit 4-like protein [Brassica napus]	443	385bits(989)	1e-106	202/248(81%)	213/248(85%)	1/248(0%)	1	25-765	9-253	At4g29040	e-118	Protein fate (folding, modification, destination)	14.13 protein degradation
DT212337	B050F2	314	OC0894	1	0	Cont6099	1	2	ref|NP_910447.1|	26S proteasome regulatory subunit 4 homolog [Oryza sativa (japonica cultivar-group)]	448	204bits(518)	8e-52	101/104(97%)	104/104(100%)		3	3-314	304-407	At4g29040	7e-54	Protein fate (folding, modification, destination)	14.13 protein degradation
DT211637	N113F6	404	OC0486			Cont6233														At4g23820	6e-67	Metabolism	01.05 C-compound and carbohydrate metabolism
DT211644	N113G4	404	OC0486	0	2	Cont6233			gb|AAM91193.1|	putative polygalacturonase [Arabidopsis thaliana]	444	250bits(639)	7e-66	113/134(84%)	126/134(94%)		3	3-404	136-269	At4g23820	5e-68	Metabolism	01.05 C-compound and carbohydrate metabolism
DT213054	E008G4	369	OC1509			Cont6233			gb|AAM91193.1|	putative polygalacturonase [Arabidopsis thaliana]	444	191bits(486)	4e-48	92/108(85%)	98/108(90%)		3	45-368	27-134	At4g23820	4e-50	Metabolism	01.05 C-compound and carbohydrate metabolism
DT213336	E012H2	368	OC1509	2	0	Cont6233	2	2												At4g23820	3e-49	Metabolism	01.05 C-compound and carbohydrate metabolism
DT212955	E007C6	501	OC1269			Cont6294														At2g20580	1e-81	Protein fate (folding, modification, destination)	14.13 protein degradation
DT211313	N108E4	691	OC1269	1	1	Cont6294			gb|AAK64119.1|	putative 26S proteasome regulatory subunit S2 [Arabidopsis thaliana]	891	388bits(996)	1e-107	194/229(84%)	211/229(92%)		3	3-392	596-540	At2g20580	e-109	Protein fate (folding, modification, destination)	14.13 protein degradation
DT213014	E008A11	182	OC1302	1	0	Cont6294			gb|AAK64119.1|	putative 26S proteasome regulatory subunit S2 [Arabidopsis thaliana]	891	50.1bits(118)	2e-05	27/55(49%)	30/55(54%)		-3	180-16	438-492	At2g20580	2e-23	Protein fate (folding, modification, destination)	14.13 protein degradation
DT213803	E019D6	291	OC1849	1	0	Cont6294	3	1	gb|AAK64119.1|	putative 26S proteasome regulatory subunit S2 [Arabidopsis thaliana]	891	118bits(296)	4e-26	61/94(64%)	72/94(76%)		3	9-290	501-594	At2g20580	1e-39	Protein fate (folding, modification, destination)	14.13 protein degradation
DT211067	N104F7	441	OC0175	0	1	Cont6402			ref|XP_473529.1|	OSJNBa0005N02.3 [Oryza sativa (japonica cultivar-group)] putative leaf development protein Argonaute 1 [Arabidopsis thaliana]	1101	245bits(626)	2e-64	116/145(80%)	126/145(86%)		-3	439-5	626-770	At1g48410	8e-66	Protein synthesis	12.07 translational control
DT213997	E022C6	591	OC2006	1	0	Cont6402	1	1	gb|AAN41341.1|	putative leaf development protein Argonaute [Arabidopsis thaliana]	1048	280bits(716)	2e-74	137/188(72%)	156/188(82%)		2	26-589	696-883	At1g48410	9e-77	Protein synthesis	12.07 translational control
DT213700	E017H4	300	OC1773	1	0	Cont6524			ref|XP_465877.1|	kelch repeat-containing F-box protein-like [Oryza sativa (japonica cultivar-group)]	385	120bits(301)	1e-26	55/90(61%)	64/90(71%)		1	13-282	65-154	At1g67480	2e-27	Unclassified proteins	99 UNCLASSIFIED PROTEINS
DT213878	E020D10	363	OC1911	1	0	Cont6524	2	0	ref|XP_465877.1|	kelch repeat-containing F-box protein-like [Oryza sativa (japonica cultivar-group)]	385	145bits(365)	4e-34	68/101(67%)	75/101(74%)		3	60-362	167-267	At1g67480	3e-45	Unclassified proteins	99 UNCLASSIFIED PROTEINS
DT211708	N114F11	255	OC0522	0	1	Cont6560			gb|AAN60365.1|	unknown [Arabidopsis thaliana] receptor-like protein kinase [Arabidopsis thaliana]	620	115bits(287)	4e-25	57/90(63%)	72/90(80%)	6/90(6%)	-3	253-2	493-582	At5g48380	5e-27	Cellular communication/signal transduction mechanism	30.01 intracellular signalling
DT212323	B050D6	444	OC0885	1	0	Cont6560	1	1	gb|AAL67082.1|	putative receptor protein kinase [Arabidopsis thaliana]	620	118bits(296)	4e-26	57/124(45%)	76/124(61%)		-1	438-67	102-225	At5g48380	6e-37	Cellular communication/signal transduction mechanism	30.01 intracellular signalling
DT211536	N112A5	437	OC0434	0	1	Cont6570			gb|AAN31924.1|	putative pitrilysin [Arabidopsis thaliana]	1265	187bits(476)	5e-47	98/141(69%)	112/141(79%)		-2	436-14	724-863	At5g42390	1e-52	Unclassified proteins	99 UNCLASSIFIED PROTEINS
DT213953	E021F4	377	OC1971	1	0	Cont6570	1	1	dbj|BAD37737.1|	putative metalloendopeptidase [Oryza sativa (japonica cultivar-group)]	988	179bits(453)	3e-44	87/125(69%)	104/125(83%)		2	2-376	601-725	At5g42390	2e-44	Unclassified proteins	99 UNCLASSIFIED PROTEINS
DT212284	A025H6	272	OC0863	1	0	Cont7269			gb|AAM98088.1|	AT5g52470/K24M7_22 fibrillarin 2 (AtFib2) [Arabidopsis thaliana]	308	176bits(445)	2e-43	85/90(94%)	88/90(97%)			3-272	102-191	At5g52470	2e-45	Transcription	11.02 RNA synthesis
DT214025	E022F12	127	OC2029	1	0	Cont7269	2	0	gb|AAC32164.1|	fibrillarin [Picea mariana]	76	71.2bits(173)	8e-12	33/37(89%)	33/37(89%)		3	15-125	28-64	At5g52470	3e-14	Transcription	11.02 RNA synthesis
DT213209	E010H8	303	OC1429	1	0	Cont7555			gb|AAU93594.1|	putative ribosomal protein [Solanum demissum]	197	163bits(412)	1e-39	79/84(94%)	81/84(96%)		-3	253-2	1-84	At5g39850	3e-38	Protein synthesis	12.01 ribosome biogenesis
DT213955	E021F6	213	OC1973	1	0	Cont7555	2	0	gb|AAU93594.1|	putative ribosomal protein [Solanum demissum]	197	101bits(252)	5e-21	47/48(97%)	47/48(97%)		3	69-212	1-48	At5g39850	1e-21	Protein synthesis	12.01 ribosome biogenesis
DT211526	N111G10	269	OC0429	0	1	Cont7599			emb|CAA41200.1|	HMG-1 like protein gene [Glycine max]	152	49.3bits(116)	3e-05	25/60(41%)	32/60(53%)		2	86-265	1-60	At1g20693	4e-11	Unclassified proteins	99 UNCLASSIFIED PROTEINS
DT212981	E007F1	521	OC1284	1	0	Cont7599	1	1	pir||S40302	high mobility group protein HMG-1 [Ipomoea nil]	144	57.8bits(138)	1e-07	28/47(59%)	29/47(61%)		1	16-156	61-107	At1g20693	1e-25	Unclassified proteins	99 UNCLASSIFIED PROTEINS
DT213543	E015G7	397	OC1664	1	0	Cont9002			gb|AAM98291.1|	At1g09070/F7G19_6 shock protein SRC2 homolog / C2 domain-containing protein [Arabidopsis thaliana]	324	88.6bits(218)	5e-17	57/139(41%)	76/139(54%)	21/139(15%)	1	19-372	62-190	At1g09070	1e-18	Cell rescue, defense and virulence	32.01 stress response
DT212576	E001H12	383	OC1950			Cont9002														At1g09070	0.004	No hits found	No hits found
DT213925	E021B7	381	OC1950	2	0	Cont9002	3	0	ref|XP_531582.1|	PREDICTED: hypothetical protein XP_531582 [Pan troglodytes]	3379	25.4bits(54)	1.4	9/27(33%)	15/27(55%)		-1	378-304	445-553	At1g09070	6e-07	Cell rescue, defense and virulence	32.01 stress response
DT211774	N118F10	425	OC0555	0	1	Cont9003			pir||JC7272	aspartic proteinase [Helianthus annuus]	509	274bits(700)	6e-73	130/141(92%)	135/141(95%)		3	3-425	211-351	At1g11910	3e-68	Protein fate (folding, modification, destination)	14.13 protein degradation
DT213423	E014B3	325	OC1572	1	0	Cont9003	1	1	emb|CAA70340.1|	aspartic proteinase [Centaurea calcitrapa]	509	199bits(507)	1e-50	94/108(87%)	101/108(93%)		1	1-324	384-491	At1g11910	3e-45	Protein fate (folding, modification, destination)	14.13 protein degradation
DT213532	E015F5	307	OC1654	1	0	Cont9005			gb|AAA70155.1|	22.8 kDa protein [Ipomoea trifida]	201	186bits(472)	2e-46	86/98(87%)	93/98(94%)		1	13-306	7-104	At1g18260	2e-48	Cell rescue, defense and virulence	32.05 disease, virulence and defense
DT214017	E022E11	402	OC2021	1	0	Cont9005	2	0	gb|AAK64159.1|	unknown protein [Arabidopsis thaliana]	678	122bits(306)	3e-27	65/134(48%)	92/134(68%)	1/134(0%)	3	3-401	27-149	At1g18260	6e-29	Cell rescue, defense and virulence	32.05 disease, virulence and defense
DT213131	E009H5	270	OC1377	1	0	Cont9006			gb|AAN15507.1|	unknown protein [Arabidopsis thaliana] inter-alpha-trypsin inhibitor heavy chain-related	754	85.5bits(210)	4e-16	41/82(50%)	58/82(70%)		-3	268-23	473-554	At1g19110	6e-18	Unclassified proteins	99 UNCLASSIFIED PROTEINS
DT212263	A025F4	300	OC1513			Cont9006														At1g19110	2e-17	Unclassified proteins	99 UNCLASSIFIED PROTEINS
DT213340	E012H7	293	OC1513	2	0	Cont9006	3	0	gb|AAN15507.1|	unknown protein [Arabidopsis thaliana]	754	47.8bits(112)	9e-05	23/38(60%)	26/38(68%)	1/38(2%)	3	123-233	660-697	At1g19110	3e-19	Unclassified proteins	99 UNCLASSIFIED PROTEINS
DT211988	N121E8	242	OC0676	0	1	Cont9007			gb|AAU89732.1|	hypothetical protein [Solanum tuberosum] putative methyltransferase [Solanum tuberosum]	592	106bits(264)	2e-22	48/80(60%)	58/80(72%)		2	2-241	285-364	At1g26850	1e-23	Unclassified proteins	99 UNCLASSIFIED PROTEINS
DT212379	C100B11	395	OC0922	1	0	Cont9007	1	1	gb|AAF27920.1|	unknown [Malus x domestica] putative methyltransferase [Solanum tuberosum]	608	213bits(543)	9e-55	99/129(76%)	112/129(86%)	1/129(0%)	1	10-393	459-587	At1g26850	1e-60	Unclassified proteins	99 UNCLASSIFIED PROTEINS
DT212374	C100B4	366	OC0920	1	0	Cont9008			gb|AAM70590.1|	AT4g00720/F6N23_11 [Arabidopsis thaliana] Shaggy-like kinase tetha	472	239bits(610)	2e-62	111/119(93%)	116/119(97%)		1	10-366	293-411	At4g00720	1e-64	Cellular communication/signal transduction mechanism	30.01 intracellular signalling
DT212378	C100B10	180	OC1545			Cont9008														At3g51290	0.045	No hits found	No hits found
DT212587	E002A9	169	OC1545			Cont9008														At1g49490	0.013	No hits found	No hits found
DT212698	E003E11	170	OC1545			Cont9008														At3g32240	0.1	No hits found	No hits found
DT213384	E013E5	366	OC1545	4	0	Cont9008	5	0	emb|CAA69899.1|	NSK6; Shaggy-like kinase 6 [Nicotiana tabacum]	471	63.5bits(153)	2e-09	33/42(78%)	34/42(80%)		1	220-345	1-42	At4g00720	9e-06	Cellular communication/signal transduction mechanism	30.01 intracellular signalling
DT211458	N110H1	254	OC0383	0	1	Cont9009			gb|AAD55607.1|	Similar to gb|AF090445 phospholipase D1 from Brassica oleacea [Arabidopsis thaliana]	810	154bits(389)	7e-37	72/84(85%)	79/84(94%)		2	2-253	637-720	At1g52570	5e-39	Metabolism	01.06 lipid, fatty acid and isoprenoid metabolism
DT212211	A025A4	248	OC0820	1	0	Cont9009	1	1	gb|AAB37305.1|	phospholipase D [Ricinus communis]	808	73.6bits(179)	1e-12	35/40(87%)	36/40(90%)			3-122	769-808	At1g52570	6e-14	Metabolism	01.06 lipid, fatty acid and isoprenoid metabolism
DT211088	N105A3	532	OC0185	0	1	Cont9010			emb|CAC84489.1|	putative translation factor [Pinus pinaster]	113	214bits(544)	1e-54	102/113(90%)	111/113(98%)		2	164-502	1-113	At1g54290	2e-55	Protein synthesis	12.04 translation
DT213474	E014G12	534	OC1608			Cont9010			gb|AAM77753.1|	translation initiation factor B04 [Helianthus annuus]	114	223bits(568)	2e-57	110/114(96%)	114/114(100%)		1	70-411	1-114	At1g54290	1e-48	Protein synthesis	12.04 translation
DT211612	N113C8	293	OC1608	1	1	Cont9010	1	2												At5g54760	1e-20	Protein synthesis	12.04 translation
DT211742	N118B12	530	OC0534	0	1	Cont9011			gb|AAO72563.1|	elongation factor 1 gamma-like protein [Oryza sativa (japonica cultivar-group)]	413	158bits(399)	7e-38	76/137(55%)	87/137(63%)		2	119-529	173-306	At1g57720	2e-56	Protein synthesis	12.04 translation
DT212196	N124G11	562	OC0811	0	1	Cont9011			gb|AAL82617.1|	elongation factor 1-gamma [Glycine max]	420	238bits(607)	6e-62	117/165(70%)	133/165(80%)	1/165(0%)	1	70-561	4-168	At1g57720	2e-64	Protein synthesis	12.04 translation
DT213886	E020E12	279	OC1919	1	0	Cont9011	1	2	gb|AAG50755.1|	elongation factor 1B gamma, putative; tRNA-Undet [Arabidopsis thaliana]	413	122bits(306)	3e-27	56/70(80%)	62/70(88%)		1	4-213	344-413	At1g57720	3e-29	Protein synthesis	12.04 translation
DT211646	N113G8	251	OC0487	0	1	Cont9013			dbj|BAD12185.1|	12-oxophytodienoic acid 10,11-reductase [Pisum sativum]	371	115bits(288)	3e-25	55/83(66%)	65/83(78%)		3	3-251	199-281	At1g76690	4e-24	Energy	02.45 energy conversion and regeneration
DT211696	N114E8	623	OC0514	0	1	Cont9013	0	2	gb|AAC78441.1|	12-oxophytodienoate reductase OPR2 [Arabidopsis thaliana]	374	308bits(790)	5e-83	148/202(73%)	174/202(86%)	1/202(0%)	2	20-622	163-363	At1g76690	2e-85	Energy	02.45 energy conversion and regeneration
DT212332	B050E6	492	OC0891	1	0	Cont9017			pir||T06794	vacuolar sorting receptor protein BP-80 [Pisum sativum]	623	285bits(730)	2e-76	123/163(75%)	138/163(84%)		-2	491-3	451-613	At2g14740	8e-78	Protein fate (folding, modification, destination)	14.04 protein targeting, sorting and translocation
DT212430	C100H11	398	OC1679			Cont9017			gb|AAP37749.1|	At2g14720 vacuolar sorting receptor, putative [Arabidopsis thaliana]	628	119bits(299)	2e-26	57/79(72%)	66/79(83%)		3	162-398	12-90	At2g14720	4e-28	Protein fate (folding, modification, destination)	14.04 protein targeting, sorting and translocation
DT213564	E016B1	393	OC1679	2	0	Cont9017	3	0												At2g14720	5e-24	Protein fate (folding, modification, destination)	14.04 protein targeting, sorting and translocation
DT212876	E006A8	318	OC1220	1	0	Cont9020			emb|CAA04142.1|	phospholipid glutathione peroxidase [Pisum sativum]	236	108bits(271)	4e-25	50/60(83%)	55/60(91%)		3	48-61	177-181	At2g25080	8e-24	Cell rescue, defense and virulence	32.01 stress response
DT211803	N119A12	615	OC3015	0	1	Cont9020	1	1	ref|NP_180080.1|	ATGPX1 (GLUTATHIONE PEROXIDASE 1); glutathione peroxidase [Arabidopsis thaliana]	236	141bits(356)	1e-32	73/110(66%)	85/110(77%)		-3	334-5	48-156	At2g25080	2e-35	Cell rescue, defense and virulence	32.01 stress response
DT210913	N102C11	408	OC0087	0	1	Cont9021			gb|AAN28761.1|	At2g25110/F13D4.70 expressed protein Stromal cell-derived factor 2-like protein precursor (SDF2-like protein)[Arabidopsis thaliana]	218	48.9bits(115)	4e-05	26/41(63%)	30/41(73%)	2/41(4%)	2	290-406	1-41	At2g25110	2e-06	Unclassified proteins	99 UNCLASSIFIED PROTEINS
DT212788	E004G4	764	OC1175	1	0	Cont9021	1	1	gb|AAN28761.1|	At2g25110/F13D4.70 expressed protein Stromal cell-derived factor 2-like protein precursor (SDF2-like protein)[Arabidopsis thaliana]	218	153bits(387)	9e-59	66/76(86%)	74/76(97%)		-1	485-563	107-81	At2g25110	6e-61	Unclassified proteins	99 UNCLASSIFIED PROTEINS
DT210870	N101F8	439	OC0073			Cont9022														At2g26530	0.007	No hits found	No hits found
DT210890	N101H11	585	OC0073	0	2	Cont9022			gb|AAN12941.1|	AR781putative yeast pheromone receptor [Arabidopsis thaliana]	317	62.4bits(150)	7e-09	52/148(35%)	69/148(46%)	6/148(4%)	2	95-520	50-187	At2g26530	4e-16	Unclassified proteins	99 UNCLASSIFIED PROTEINS
DT211616	N113C12	831	OC0473	0	1	Cont9022	0	3	gb|AAM65808.1|	unknown yeast pheromone receptor-like protein AR781 [Arabidopsis thaliana]	315	102bits(253)	1e-20	75/282(26%)	119/282(42%)	27/282(9%)	3	66-830	25-286	At2g26530	2e-38	Unclassified proteins	99 UNCLASSIFIED PROTEINS
DT211010	N103G12	646	OC0147	0	1	Cont9024			ref|NP_922851.1|	putative DnaJ domain containg protein [Oryza sativa (japonica cultivar-group)]	2632	215bits(548)	2e-66	116/185(62%)	127/185(68%)	2/185(1%)	3	96-94	2314-2313	At2g26890	1e-76	Unclassified proteins	99 UNCLASSIFIED PROTEINS
DT212054	N122F1	516	OC0720	0	1	Cont9024	0	2	ref|NP_180257.3|	DNAJ heat shock N-terminal domain-containing protein [Arabidopsis thaliana]	2554	273bits(699)	1e-72	140/171(81%)	149/171(87%)		-2	515-33	2058-1423	At2g26890	7e-73	Unclassified proteins	99 UNCLASSIFIED PROTEINS
DT210893	N102A5	725	OC0074	0	1	Cont9026			gb|AAG51096.1|	glutathione S-conjugate transporting ATPase (AtMRP1) [Arabidopsis thaliana]	1622	102bits(253)	3e-23	45/69(65%)	61/69(88%)		2	149-84	1536-1514	At2g34660	1e-30	Cellular transport, transport facilitation and transport routes	20.09 transport routes
DT213065	E009A1	498	OC1338	1	0	Cont9026			gb|AAC16268.1|	ABC transporter (AtMRP2) [Arabidopsis thaliana]	1623	251bits(640)	7e-66	124/163(76%)	138/163(84%)		2	8-496	355-517	At2g34660	4e-75	Cellular transport, transport facilitation and transport routes	20.09 transport routes
DT213429	E014B12	538	OC1574	1	0	Cont9026	2	1	ref|XP_473919.1|	OSJNBa0058K23.17 [Oryza sativa (japonica cultivar-group)] MRP-like ABC transporter	1628	179bits(454)	3e-44	78/146(53%)	103/146(70%)		3	96-533	1-145	At2g34660	8e-45	Cellular transport, transport facilitation and transport routes	20.09 transport routes
DT211605	N113B12	364	OC0467	0	1	Cont9027			gb|AAR06917.1|	UDP-glycosyltransferase 73E1 [Stevia rebaudiana]	495	162bits(411)	2e-39	78/123(63%)	95/123(77%)	3/123(2%)	3	3-362	321-443	At2g36780	2e-35	Metabolism	01.05 C-compound and carbohydrate metabolism
DT213001	E007H3	710	OC1316			Cont9027														At2g36780	1e-28	Metabolism	01.05 C-compound and carbohydrate metabolism
DT213036	E008E1	702	OC1316			Cont9027														At2g36780	1e-26	Metabolism	01.05 C-compound and carbohydrate metabolism
DT211900	N120D2	710	OC1316			Cont9027														At2g36780	1e-28	Metabolism	01.05 C-compound and carbohydrate metabolism
DT212175	N124D12	709	OC1316	2	2	Cont9027	2	3	dbj|BAB86927.1|	glucosyltransferase-9 [Vigna angularis]	495	127bits(319)	3e-28	73/174(41%)	99/174(56%)	5/174(2%)	3	9-515	302-459	At2g36780	3e-29	Metabolism	01.05 C-compound and carbohydrate metabolism
DT211510	N111E11	333	OC0416	0	1	Cont9028			ref|XP_550166.1|	unknown protein [Oryza sativa (japonica cultivar-group)] SLT1 protein [Nicotiana tabacum]	547	46.6bits(109)	0.0002	33/113(29%)	47/113(41%)	6/113(5%)	-1	333-13	310-402	At2g37570	7e-09	Unclassified proteins	99 UNCLASSIFIED PROTEINS
DT213178	E010E7	800	OC1408	1	0	Cont9028	1	1	gb|AAG39002.1|	SLT1 protein [Nicotiana tabacum]	501	204bits(518)	3e-51	102/157(64%)	118/157(75%)	2/157(1%)	1	328-792	1-154	At2g37570	3e-57	Unclassified proteins	99 UNCLASSIFIED PROTEINS
DT212318	B050C10	694	OC0882	1	0	Cont9029			gb|AAQ72790.1|	WRKY-type transcription factor [Solanum chacoense]	525	219bits(557)	6e-56	116/186(62%)	128/186(68%)	5/186(2%)	-2	690-421	340-264	At2g38470	2e-53	Transcription	11.02 RNA synthesis
DT212435	D300A4	876	OC0959	1	0	Cont9029	2	0	dbj|BAA06278.1|	SPF1 protein [Ipomoea batatas] WRKY3 [Nicotiana attenuata]	549	245bits(626)	9e-64	140/227(61%)	161/227(70%)	4/227(1%)	3	3-347	331-268	At2g38470	2e-54	Transcription	11.02 RNA synthesis
DT211958	N121B9	534	OC0664	0	1	Cont9030			gb|AAM64964.1|	unknown [Arabidopsis thaliana]	355	45.8bits(107)	0.0005	27/58(46%)	32/58(55%)		-3	385-212	300-354	At2g40650	8e-19	Unclassified proteins	99 UNCLASSIFIED PROTEINS
DT211997	N121F8	348	OC0683	0	1	Cont9030	0	2	gb|AAM64964.1|	unknown [Arabidopsis thaliana] pre-mRNA splicing factor PRP38 family protein	355	143bits(360)	2e-33	67/85(78%)	76/85(89%)		2	2-256	100-184	At2g40650	1e-43	Unclassified proteins	99 UNCLASSIFIED PROTEINS
DT210797	MMD019D8	494	OC0022	0	1	Cont9033			No hits found	No hits found								0-0	0-0	At3g01690	8e-40	Classification not yet clear-cut	98 CLASSIFICATION NOT YET CLEAR-CUT
DT213410	E013H8	691	OC1563	1	0	Cont9033	1	1	gb|AAM51376.1|	unknown protein [Arabidopsis thaliana]	369	231bits(588)	2e-59	118/179(65%)	134/179(74%)		-1	538-2	1-179	At3g01690	1e-85	Classification not yet clear-cut	98 CLASSIFICATION NOT YET CLEAR-CUT
DT213099	E009D10	225	OC1360	1	0	Cont9036			ref|NP_912763.1|	unnamed protein product [Oryza sativa (japonica cultivar-group)] voltage-dependent anion channel protein	526	135bits(339)	4e-31	63/71(88%)	67/71(94%)		-2	224-12	197-394	At3g06720	7e-32	Cell cycle and DNA processing	10.01 DNA processing
DT213221	E011A8	399	OC1979			Cont9036			gb|AAK38727.1|	importin alpha 2 [Capsicum annuum]	529	243bits(619)	1e-63	120/130(92%)	127/130(97%)		-1	399-13	275-150	At3g06720	6e-59	Cell cycle and DNA processing	10.01 DNA processing
DT213963	E021G4	403	OC1979	2	0	Cont9036	3	0												At3g06720	4e-58	Cell cycle and DNA processing	10.01 DNA processing
DT212257	A025E8	303	OC0030			Cont9039														At5g02380	2e-13	Cell rescue, defense and virulence	32.07 detoxification
DT212687	E003D7	216	OC0030			Cont9039														At5g02380	2e-07	Cell rescue, defense and virulence	32.07 detoxification
DT212852	E005F10	305	OC0030			Cont9039														At3g09390	2e-13	Cell rescue, defense and virulence	32.07 detoxification
DT212877	E006A9	300	OC0030			Cont9039														At5g02380	2e-09	Cell rescue, defense and virulence	32.07 detoxification
DT213128	E009H1	291	OC0030			Cont9039														At5g02380	2e-11	Cell rescue, defense and virulence	32.07 detoxification
DT213322	E012F5	233	OC0030			Cont9039														At3g09390	2e-07	Cell rescue, defense and virulence	32.07 detoxification
DT213438	E014D2	332	OC0030			Cont9039														At5g02380	2e-13	Cell rescue, defense and virulence	32.07 detoxification
DT213824	E019F11	213	OC0030			Cont9039														At5g02380	3e-07	Cell rescue, defense and virulence	32.07 detoxification
DT213875	E020D6	334	OC0030			Cont9039														At5g02380	2e-11	Cell rescue, defense and virulence	32.07 detoxification
DT214109	E023H11	338	OC0030			Cont9039														At5g02380	2e-13	Cell rescue, defense and virulence	32.07 detoxification
DT214141	E024D3	242	OC0030			Cont9039														At5g02380	1e-07	Cell rescue, defense and virulence	32.07 detoxification
DT210812	MMD019G2	314	OC0030			Cont9039														At5g02380	2e-13	Cell rescue, defense and virulence	32.07 detoxification
DT210928	N102E9	317	OC0030			Cont9039														At5g02380	8e-11	Cell rescue, defense and virulence	32.07 detoxification
DT211049	N104D6	298	OC0030			Cont9039														At5g02380	3e-10	Cell rescue, defense and virulence	32.07 detoxification
DT211051	N104D8	300	OC0030			Cont9039			gb|AAB70560.1|	metallothionein-1 like protein [Oenanthe javanica]	76	32.3bits(72)	0.021	19/57(33%)	23/57(40%)	3/57(5%)	3	69-64	20-20	At3g09390	3e-08	Cell rescue, defense and virulence	32.07 detoxification
DT211091	N105A7	305	OC0030			Cont9039														At5g02380	2e-13	Cell rescue, defense and virulence	32.07 detoxification
DT211121	N105D11	305	OC0030			Cont9039														At5g02380	2e-12	Cell rescue, defense and virulence	32.07 detoxification
DT211137	N105G5	316	OC0030			Cont9039														At5g02380	2e-13	Cell rescue, defense and virulence	32.07 detoxification
DT211212	N106H2	347	OC0030			Cont9039														At5g02380	2e-13	Cell rescue, defense and virulence	32.07 detoxification
DT211345	N109A8	268	OC0030			Cont9039														At5g02380	5e-13	Cell rescue, defense and virulence	32.07 detoxification
DT212206	N118B1	303	OC0030			Cont9039														At5g02380	2e-13	Cell rescue, defense and virulence	32.07 detoxification
DT211914	N120E12	297	OC0030			Cont9039														At5g02380	1e-13	Cell rescue, defense and virulence	32.07 detoxification
DT211975	N121D7	374	OC0030			Cont9039														At5g02380	2e-13	Cell rescue, defense and virulence	32.07 detoxification
DT212038	N122C7	322	OC0030			Cont9039														At5g02380	2e-13	Cell rescue, defense and virulence	32.07 detoxification
DT212130	N123G7	312	OC0030			Cont9039														At5g02380	2e-13	Cell rescue, defense and virulence	32.07 detoxification
DT212200	N124H3	344	OC0030	11	15	Cont9039														At3g09390	5e-14	Cell rescue, defense and virulence	32.07 detoxification
DT213289	E012B10	450	OC0170			Cont9039			dbj|BAC57959.1|	metallothionein 1 [Aster tripolium]	77	106bits(265)	2e-22	45/52(86%)	47/52(90%)		-3	322-167	26-77	At5g02380	1e-21	Cell rescue, defense and virulence	32.07 detoxification
DT213611	E016F6	418	OC0170			Cont9039														At5g02380	4e-16	Cell rescue, defense and virulence	32.07 detoxification
DT213742	E018D12	445	OC0170			Cont9039														At5g02380	1e-21	Cell rescue, defense and virulence	32.07 detoxification
DT211058	N104E6	459	OC0170			Cont9039														At5g02380	3e-20	Cell rescue, defense and virulence	32.07 detoxification
DT211588	N112G10	450	OC0170			Cont9039														At5g02380	1e-21	Cell rescue, defense and virulence	32.07 detoxification
DT211629	N113E6	456	OC0170			Cont9039														At5g02380	1e-21	Cell rescue, defense and virulence	32.07 detoxification
DT211721	N114H6	413	OC0170			Cont9039														At5g02380	1e-21	Cell rescue, defense and virulence	32.07 detoxification
DT211745	N118C6	464	OC0170			Cont9039														At5g02380	1e-21	Cell rescue, defense and virulence	32.07 detoxification
DT211771	N118F4	464	OC0170			Cont9039														At5g02380	1e-21	Cell rescue, defense and virulence	32.07 detoxification
DT211796	N119A2	446	OC0170			Cont9039														At5g02380	1e-21	Cell rescue, defense and virulence	32.07 detoxification
DT211841	N119E9	456	OC0170			Cont9039														At5g02380	1e-21	Cell rescue, defense and virulence	32.07 detoxification
DT211876	N120A6	450	OC0170			Cont9039														At5g02380	1e-21	Cell rescue, defense and virulence	32.07 detoxification
DT212013	N121H4	454	OC0170			Cont9039														At5g02380	1e-21	Cell rescue, defense and virulence	32.07 detoxification
DT212162	N124C1	319	OC0170	3	11	Cont9039	14	26												At3g09390	2e-06	Cell rescue, defense and virulence	32.07 detoxification
DT211909	N120E4	536	OC0636	0	1	Cont9040			gb|AAF01510.1|	putative clathrin heavy chain [Arabidopsis thaliana]	1705	315bits(808)	3e-85	158/174(90%)	168/174(96%)		1	13-534	1118-1291	At3g11130	1e-87	Protein fate (folding, modification, destination)	14.04 protein targeting, sorting and translocation
DT214043	E022H11	249	OC2046	1	0	Cont9040	1	1	gb|AAW45903.1|	expressed protein [Cryptococcus neoformans var. neoformans JEC21]	95	31.6bits(70)	6.7	21/69(30%)	32/69(46%)	12/69(17%)	-2	245-75	14-77	At3g11130	3e-14	Protein fate (folding, modification, destination)	14.04 protein targeting, sorting and translocation
DT214116	E024A8	795	OC2101	1	0	Cont9042	1	1	ref|NP_917373.1||	P0445H04.27 [Oryza sativa (japonica cultivar-group)]	232	140bits(352)	5e-32	83/184(45%)	108/184(58%)		1	157-708	52-229	At3g12470	4e-19	Unclassified proteins	99 UNCLASSIFIED PROTEINS
DT211397	N109H7	513	OC3016	0	1	Cont9042			dbj|BAD87021.1|	hypothetical protein [Oryza sativa (japonica cultivar-group)]	208	150bits(379)	2e-35	84/154(54%)	101/154(65%)	1/154(0%)	2	50-508	5-158	At3g12470	3e-19	Unclassified proteins	99 UNCLASSIFIED PROTEINS
DT210770	MMD019A5	525	OC0001	0	1	Cont9044			ref|XP_483549.1|	receptor protein kinase PERK1-like protein [Oryza sativa (japonica cultivar-group)]	594	149bits(377)	2e-35	71/109(65%)	92/109(84%)		1	16-342	486-594	At3g21630	1e-29	Cellular communication/signal transduction mechanism	30.01 intracellular signalling
DT210968	N103C1	344	OC0124	0	1	Cont9044	0	2	gb|AAQ73160.1|	LysM domain-containing receptor-like kinase 4 [Medicago truncatula]	496	64.7bits(156)	7e-10	32/97(32%)	51/97(52%)	3/97(3%)	3	3-284	42-138	At3g21630	1e-18	Cellular communication/signal transduction mechanism	30.01 intracellular signalling
DT212336	B050F1	428	OC0893			Cont9046			dbj|BAD27393.1|	glutathione reductase [Zinnia elegans]	490	255bits(652)	2e-67	125/142(88%)	133/142(93%)		3	3-428	321-462	At3g24170	6e-64	Interaction with the cellular environment	34.01 ionic homeostasis
DT211081	N104H4	429	OC0893	1	1	Cont9046														At3g24170	2e-57	Interaction with the cellular environment	34.01 ionic homeostasis
DT212312	B050C1	300	OC1617			Cont9046			gb|AAP68309.1|	At3g24170 [Arabidopsis thaliana] putative glutathione reductase	499	55.1bits(131)	6e-07	26/32(81%)	28/32(87%)		-1	300-205	468-499	At3g24170	1e-08	Interaction with the cellular environment	34.01 ionic homeostasis
DT213486	E015A1	297	OC1617			Cont9046														At3g24170	5e-07	Interaction with the cellular environment	34.01 ionic homeostasis
DT211396	N109H6	324	OC1617	2	1	Cont9046	3	2												At3g24170	2e-05	No hits found	No hits found
DT212772	E004E9	276	OC1166	1	0	Cont9047			gb|AAG50715.1|	unknown protein [Arabidopsis thaliana]	1201	37.0bits(84)	0.16	30/89(33%)	39/89(43%)	2/89(2%)	-3	268-8	499-584	At3g25910	8e-05	No hits found	No hits found
DT213343	E013A1	393	OC1515	1	0	Cont9047	2	0	gb|AAN28813.1|	At3g25910/MPE11_6 [Arabidopsis thaliana]	372	90.1bits(222)	2e-17	54/126(42%)	64/126(50%)		1	16-393	203-318	At3g25910	2e-37	Unclassified proteins	99 UNCLASSIFIED PROTEINS
DT212121	N123F4	542	OC0761	0	1	Cont9048			dbj|BAB02129.1|	P-glycoprotein; multi-drug resistance related; ABC transporter-like [Arabidopsis thaliana]	1252	195bits(496)	4e-49	99/114(86%)	107/114(93%)		1	4-336	1139-603	At3g28860	5e-51	Cellular transport, transport facilitation and transport routes	20.01 transported compounds (substrates)
DT214153	E024E7	407	OC2132	1	0	Cont9048	1	1	emb|CAA71179.1|	P-glycoprotein homologue [Hordeum vulgare subsp. vulgare]	1232	151bits(382)	4e-36	76/106(71%)	85/106(79%)		1	13-330	1127-601	At3g28860	7e-36	Cellular transport, transport facilitation and transport routes	20.01 transported compounds (substrates)
DT212794	E004G11	641	OC1180	1	0	Cont9050			sp|Q08435|PMA1_NICPL	Plasma membrane ATPase 1 (Proton pump 1) [Nicotiana plumbaginifolia]	957	249bits(637)	1e-77	120/156(76%)	133/156(85%)		-2	481-486	802-800	At3g47950	2e-67	Cellular transport, transport facilitation and transport routes	20.03 transport facilitation
DT213113	E009F4	836	OC1385			Cont9050														At3g47950	e-112	Cellular transport, transport facilitation and transport routes	20.03 transport facilitation
DT213143	E010A6	836	OC1385	2	0	Cont9050	3	0	dbj|BAC77532.1|	plasma membrane H+-ATPase [Sesbania rostrata]	956	406bits(1043)	1e-112	201/267(75%)	231/267(86%)	1/267(0%)	1	1-798	690-956	At3g47950	e-125	Cellular transport, transport facilitation and transport routes	20.03 transport facilitation
DT210996	N103F3	163	OC0137	0	1	Cont9051			dbj|BAC43544.1|	unknown protein putative esterase [Arabidopsis thaliana]	329	50.1bits(118)	2e-05	24/41(58%)	28/41(68%)	1/41(2%)	3	3-122	278-318	At3g48700	9e-08	Metabolism	01.06 lipid, fatty acid and isoprenoid metabolism
DT211207	N106G8	545	OC0248	0	1	Cont9051	0	2	ref|XP_482929.1|	putative PrMC3 [Oryza sativa (japonica cultivar-group)]	327	159bits(402)	3e-38	86/182(47%)	112/182(61%)	2/182(1%)	2	2-541	100-276	At3g48700	2e-36	Metabolism	01.06 lipid, fatty acid and isoprenoid metabolism
DT212700	E003F2	470	OC1117	1	0	Cont9054			gb|AAM65113.1|	unknown [Arabidopsis thaliana] diacylglycerol acyltransferase family	314	159bits(403)	2e-38	75/132(56%)	99/132(75%)	1/132(0%)	-3	393-1	6-137	At3g51520	3e-40	Unclassified proteins	99 UNCLASSIFIED PROTEINS
DT213987	E022B2	448	OC1999	1	0	Cont9054	2	0	dbj|BAD33251.1|	putative mono- or diacylglycerol acyltransferase [Oryza sativa]	340	168bits(426)	4e-41	70/113(61%)	94/113(83%)		-2	447-109	228-340	At3g51520	8e-41	Unclassified proteins	99 UNCLASSIFIED PROTEINS
DT211883	N120B2	294	OC0618	0	1	Cont9057			gb|AAB02006.1|	epoxide hydrolase [Nicotiana tabacum]	311	115bits(289)	3e-25	57/97(58%)	69/97(71%)		3	3-293	39-135	At4g02340	1e-17	Classification not yet clear-cut	98 CLASSIFICATION NOT YET CLEAR-CUT
DT212497	D300H5	519	OC1405			Cont9057														At4g02340	5e-58	Classification not yet clear-cut	98 CLASSIFICATION NOT YET CLEAR-CUT
DT213104	E009E3	625	OC1405			Cont9057														At4g02340	7e-81	Classification not yet clear-cut	98 CLASSIFICATION NOT YET CLEAR-CUT
DT213174	E010E2	629	OC1405			Cont9057			dbj|BAD13534.1|	soluble epoxide hydrolase [Citrus jambhiri]	316	310bits(795)	1e-83	141/205(68%)	168/205(81%)		1	13-627	42-245	At4g02340	3e-81	Classification not yet clear-cut	98 CLASSIFICATION NOT YET CLEAR-CUT
DT210789	MMD019C8	627	OC1405	3	1	Cont9057	3	2												At4g02340	3e-80	Classification not yet clear-cut	98 CLASSIFICATION NOT YET CLEAR-CUT
DT212417	C100G3	110	OC0947	1	0	Cont9058			dbj|BAA33810.1|	phi-1 [Nicotiana tabacum] phosphate-induced protein	313	67.4bits(163)	1e-10	29/31(93%)	30/31(96%)		2	17-109	241-271	At4g08950	6e-12	Classification not yet clear-cut	98 CLASSIFICATION NOT YET CLEAR-CUT
DT213718	E018B7	245	OC1786	1	0	Cont9058	2	0	ref|XP_467879.1|	putative phi-1 [Oryza sativa (japonica cultivar-group)]	311	74.7bits(182)	7e-13	39/83(46%)	50/83(60%)	2/83(2%)	3	3-245	84-166	At4g08950	5e-21	Classification not yet clear-cut	98 CLASSIFICATION NOT YET CLEAR-CUT
DT212826	E005C10	168	OC1195	1	0	Cont9061			gb|AAT47806.1|	At4g16210 [Arabidopsis thaliana] putative enoyl CoA hydratase [Cicer arietinum] blast faible	265	48.9bits(115)	4e-05	22/27(81%)	25/27(92%)		-3	163-83	239-265	At4g16210	2e-07	Metabolism	01.06 lipid, fatty acid and isoprenoid metabolism
DT213487	E015A2	615	OC1618	1	0	Cont9061	2	0	emb|CAB61740.1|	putative enoyl CoA hydratase [Cicer arietinum]	264	312bits(799)	4e-84	154/197(78%)	178/197(90%)		3	24-614	14-210	At4g16210	3e-84	Metabolism	01.06 lipid, fatty acid and isoprenoid metabolism
DT212563	E001G7	213	OC1033	1	0	Cont9062			ref|NP_567510.1|	heat shock protein 70, putative / HSP70, putative [Arabidopsis thaliana]	867	77.8bits(190)	5e-15	38/67(56%)	48/67(71%)		3	6-211	708-776	At4g16660	8e-16	Classification not yet clear-cut	98 CLASSIFICATION NOT YET CLEAR-CUT
DT214102	E023H1	275	OC2091	1	0	Cont9062	2	0	gb|AAK93685.1|	putative HSP protein [Arabidopsis thaliana]	867	107bits(266)	1e-22	54/86(62%)	68/86(79%)		2	17-274	621-705	At4g16660	2e-24	Classification not yet clear-cut	98 CLASSIFICATION NOT YET CLEAR-CUT
DT210831	N101A3	478	OC0179			Cont9064			gb|AAM63274.1|	unknown [Arabidopsis thaliana]	356	42.0bits(97)	0.005	22/57(38%)	36/57(63%)	3/57(5%)	2	305-466	65-120	At4g22740	2e-14	Unclassified proteins	99 UNCLASSIFIED PROTEINS
DT211076	N104G11	478	OC0179	0	2	Cont9064														At4g22740	2e-14	Unclassified proteins	99 UNCLASSIFIED PROTEINS
DT213684	E017F4	609	OC1761	1	0	Cont9064	1	2	dbj|BAD68875.1|	glycine-rich protein-like [Oryza sativa (japonica cultivar-group)]	300	105bits(262)	8e-22	54/112(48%)	68/112(60%)		3	15-350	167-277	At4g22740	4e-16	Unclassified proteins	99 UNCLASSIFIED PROTEINS
DT212972	E007E1	475	OC1279	1	0	Cont9065			gb|AAC04324.1|	PK12 protein kinase [Nicotiana tabacum]	431	281bits(719)	4e-75	132/157(84%)	144/157(91%)		1	1-471	274-430	At4g24740	3e-76	Cellular communication/signal transduction mechanism	30.01 intracellular signalling
DT213867	E020C9	406	OC1903	1	0	Cont9065	2	0	emb|CAB79384.1|	protein kinase (AFC2) [Arabidopsis thaliana]	427	158bits(400)	4e-38	76/107(71%)	86/107(80%)	3/107(2%)	2	95-406	1-107	At4g24740	6e-40	Cellular communication/signal transduction mechanism	30.01 intracellular signalling
DT211071	N104F12	513	OC0176	0	1	Cont9066			gb|AAM62718.1|	unknown [Arabidopsis thaliana]	133	56.2bits(134)	3e-07	21/35(60%)	27/35(77%)		2	401-220	45-59	At4g26060	1e-08	Unclassified proteins	99 UNCLASSIFIED PROTEINS
DT213060	E008H4	334	OC1333	1	0	Cont9066	1	1	gb|AAP40482.1|	unknown protein [Arabidopsis thaliana]	137	35.8bits(81)	0.36	15/27(55%)	15/27(55%)		1	13-93	96-122	At4g26060	1e-09	Unclassified proteins	99 UNCLASSIFIED PROTEINS
DT211953	N121B3	217	OC0661	0	1	Cont9070			gb|AAP97495.1|	cellulose synthase [Solanum tuberosum]	1083	145bits(366)	3e-34	67/69(97%)	69/69(100%)		-1	214-8	875-943	At5g05170	5e-35	Metabolism	01.05 C-compound and carbohydrate metabolism
DT213947	E021E8	510	OC1966	1	0	Cont9070	1	1	gb|AAO25536.1|	cellulose synthase [Populus tremuloides]	1083	279bits(713)	3e-74	133/150(88%)	143/150(95%)		-1	510-61	934-1083	At5g05170	5e-71	Metabolism	01.05 C-compound and carbohydrate metabolism
DT212949	E007B7	518	OC0031			Cont9071														At5g05340	7e-35	Cell rescue, defense and virulence	32.07 detoxification
DT213323	E012F7	285	OC0031			Cont9071														At5g58390	6e-10	Cell rescue, defense and virulence	32.07 detoxification
DT213395	E013G1	1193	OC0031			Cont9071			dbj|BAA77389.1|	peroxidase 3 [Scutellaria baicalensis]	318	332bits(851)	1e-89	161/256(62%)	184/256(71%)	1/256(0%)	-3	933-169	63-318	At5g05340	2e-93	Cell rescue, defense and virulence	32.07 detoxification
DT213873	E020D4	562	OC0031			Cont9071														At5g05340	1e-45	Cell rescue, defense and virulence	32.07 detoxification
DT214088	E023F3	390	OC0031			Cont9071														At5g05340	5e-09	Cell rescue, defense and virulence	32.07 detoxification
DT210813	MMD019G3	560	OC0031			Cont9071														At5g05340	5e-43	Cell rescue, defense and virulence	32.07 detoxification
DT210892	N102A4	616	OC0031			Cont9071														At5g05340	2e-48	Cell rescue, defense and virulence	32.07 detoxification
DT211086	N104H10	345	OC0031			Cont9071														At5g05340	3e-16	Cell rescue, defense and virulence	32.07 detoxification
DT211151	N105H9	699	OC0031			Cont9071														At5g05340	8e-62	Cell rescue, defense and virulence	32.07 detoxification
DT211227	N107A10	295	OC0031			Cont9071														At5g58390	6e-10	Cell rescue, defense and virulence	32.07 detoxification
DT211543	N112B2	334	OC0031			Cont9071														At5g05340	1e-11	Cell rescue, defense and virulence	32.07 detoxification
DT211666	N114B1	573	OC0031			Cont9071														At5g05340	1e-40	Cell rescue, defense and virulence	32.07 detoxification
DT212150	N124B1	699	OC0031	5	8	Cont9071														At5g05340	8e-62	Cell rescue, defense and virulence	32.07 detoxification
DT212598	E002B10	770	OC1054	1	0	Cont9071	6	8	dbj|BAA82306.1|	peroxidase [Nicotiana tabacum]	321	268bits(685)	3e-86	133/173(76%)	152/173(87%)	1/173(0%)	1	118-718	93-293	At5g05340	4e-83	Cell rescue, defense and virulence	32.07 detoxification
DT211107	N105C5	500	OC0192	0	1	Cont9072			gb|AAN62344.1|	CTV.15 [Poncirus trifoliata] serine-rich protein	206	105bits(263)	3e-22	61/89(68%)	67/89(75%)	5/89(5%)	3	57-308	118-205	At5g11090	9e-20	Unclassified proteins	99 UNCLASSIFIED PROTEINS
DT211163	N106B3	429	OC3017	0	1	Cont9072	0	2	ref|NP_197910.1|	unknown protein [Arabidopsis thaliana]	220	42.7bits(99)	0.004	42/110(38%)	49/110(44%)	11/110(10%)	-1	315-19	4-109	At5g11090	1e-10	Unclassified proteins	99 UNCLASSIFIED PROTEINS
DT212324	B050D7	343	OC0886	1	0	Cont9073			sp|O04893|AGLU_SPIOL	Alpha-glucosidase precursor (Maltase) [Spinacia oleracea]	903	144bits(362)	1e-33	68/110(61%)	82/110(74%)		-3	341-12	662-771	At5g11720	1e-33	Metabolism	01.05 C-compound and carbohydrate metabolism
DT213500	E015B12	442	OC1627	1	0	Cont9073	2	0	sp|O04931|AGLU_BETVU	Alpha-glucosidase precursor (Maltase) [Beta vulgaris]	913	48.1bits(113)	7e-05	30/112(26%)	54/112(48%)	9/112(8%)	3	30-338	789-900	At5g11720	2e-12	Metabolism	01.05 C-compound and carbohydrate metabolism
DT212906	E006E3	502	OC1235	1	0	Cont9075			gb|AAO73223.1|	hypothetical protein OSJNBa0092N01.29 [Oryza sativa (japonica cultivar-group)]	303	49.3bits(116)	4e-05	25/49(51%)	32/49(65%)		2	317-463	63-111	At5g15120	3e-05	No hits found	No hits found
DT213335	E012G12	286	OC1508	1	0	Cont9075	2	0	gb|AAP37696.1|	At5g15120 [Arabidopsis thaliana]	293	55.1bits(131)	6e-07	31/79(39%)	48/79(60%)	9/79(11%)	3	75-284	21-99	At5g15120	1e-08	Unclassified proteins	99 UNCLASSIFIED PROTEINS
DT213378	E013D9	589	OC1754			Cont9077														At5g20950	8e-88	Metabolism	01.05 C-compound and carbohydrate metabolism
DT213675	E017E5	590	OC1754	2	0	Cont9077			emb|CAA07070.1|	beta-D-glucosidase [Tropaeolum majus]	654	283bits(724)	2e-75	139/195(71%)	157/195(80%)	1/195(0%)	3	9-590	399-593	At5g20950	6e-89	Metabolism	01.05 C-compound and carbohydrate metabolism
DT212433	D300A2	774	OC2075	1	0	Cont9077	3	0	ref|NP_197595.2|	hydrolase, hydrolyzing O-glycosyl compounds [Arabidopsis thaliana]	624	419bits(1076)	1e-116	196/253(77%)	226/253(89%)		-2	770-12	82-333	At5g20950	e-119	Metabolism	01.05 C-compound and carbohydrate metabolism
DT212437	D300A7	614	OC1611			Cont9078														At5g23570	5e-33	Unclassified proteins	99 UNCLASSIFIED PROTEINS
DT213472	E014G10	638	OC1611			Cont9078			dbj|BAA97244.1|	unnamed protein product [Arabidopsis thaliana] XS domain-containing protein / XS zinc finger domain-containing	625	118bits(296)	1e-25	65/167(38%)	96/167(57%)	15/167(8%)	-3	636-181	452-618	At5g23570	7e-35	Unclassified proteins	99 UNCLASSIFIED PROTEINS
DT213477	E014H3	638	OC1611	3	0	Cont9078														At5g23570	7e-35	Unclassified proteins	99 UNCLASSIFIED PROTEINS
DT213870	E020C12	380	OC1906	1	0	Cont9078	4	0	gb|AAO42374.1|	unknown protein [Arabidopsis thaliana] XS domain-containing protein / XS zinc finger domain	625	171bits(434)	4e-42	77/125(61%)	97/125(77%)		2	5-379	241-365	At5g23570	1e-50	Unclassified proteins	99 UNCLASSIFIED PROTEINS
DT213189	E010F9	342	OC1416	1	0	Cont9079			pir||T04100	glucose-6-phosphate/phosphate-translocator precursor homolog [Zea mays]	396	177bits(448)	1e-43	86/107(80%)	99/107(92%)		-2	341-21	201-307	At5g33320	3e-40	Cellular transport, transport facilitation and transport routes	20.01 transported compounds (substrates)
DT213740	E018D10	283	OC1803	1	0	Cont9079	2	0	pir||T03836	phosphate/phosphoenolpyruvate translocator TABPPT10 precursor [Nicotiana tabacum ]	411	158bits(399)	5e-38	77/91(84%)	84/91(92%)		-3	281-9	120-210	At5g33320	2e-38	Cellular transport, transport facilitation and transport routes	20.01 transported compounds (substrates)
DT213084	E009C2	364	OC1350	1	0	Cont9080			gb|AAQ23133.1|	thioredoxin H2 [Ipomoea batatas]	143	150bits(378)	1e-35	71/115(61%)	89/115(77%)	2/115(1%)	-3	344-6	1-115	At5g39950	2e-34	Classification not yet clear-cut	98 CLASSIFICATION NOT YET CLEAR-CUT
DT213801	E019D3	283	OC1847	1	0	Cont9080	2	0	gb|AAS88427.1|	thioredoxin [Glycine max]	135	88.6bits(218)	5e-17	41/56(73%)	50/56(89%)		3	15-182	77-132	At5g39950	4e-18	Classification not yet clear-cut	98 CLASSIFICATION NOT YET CLEAR-CUT
DT210927	N102E8	279	OC0096	0	1	Cont9081			ref|XP_468385.1|	alcohol dehydrogenase class III [Oryza sativa (japonica cultivar-group)]	381	187bits(474)	9e-47	85/92(92%)	87/92(94%)		2	2-277	65-156	At5g43940	6e-48	Metabolism	01.05 C-compound and carbohydrate metabolism
DT210948	N102H2	486	OC0109	0	1	Cont9081	0	2	sp|P80572|ADHX_PEA	Alcohol dehydrogenase class III [Pisum sativum]	378	161bits(408)	4e-71	73/82(89%)	81/82(98%)		1	241-254	246-250	At5g43940	6e-80	Metabolism	01.05 C-compound and carbohydrate metabolism
DT212595	E002B7	510	OC1053	1	0	Cont9084			dbj|BAA97227.1|	amino acid permease 6 [Arabidopsis thaliana]	481	117bits(292)	2e-54	56/68(82%)	60/68(88%)		2	101-123	32-39	At5g49630	2e-56	Cellular transport, transport facilitation and transport routes	20.01 transported compounds (substrates)
DT213572	E016B12	902	OC1743			Cont9084														At5g49630	e-130	Cellular transport, transport facilitation and transport routes	20.01 transported compounds (substrates)
DT213662	E017D2	897	OC1743	2	0	Cont9084	3	0	emb|CAA70968.2|	amino acid transporter [Solanum tuberosum]	469	469bits(1207)	1e-131	227/297(76%)	255/297(85%)		3	3-893	80-376	At5g49630	e-134	Cellular transport, transport facilitation and transport routes	20.01 transported compounds (substrates)
DT211133	N105F10	175	OC0208	0	1	Cont9085			gb|AAN41460.1|	putative cleavage and polyadenylation specificity factor 160 kDa [Arabidopsis thaliana]	1442	91.3bits(225)	7e-18	42/57(73%)	50/57(87%)		-2	174-4	1016-1072	At5g51660	3e-20	Transcription	11.04 RNA processing
DT211501	N111D11	300	OC0410	0	1	Cont9085	0	2	ref|XP_471315.1|	OSJNBa0032B23.5 [Oryza sativa (japonica cultivar-group)] putative cleavage and polyadenylation specificity factor 160 kDa subunit [Arabidopsis thaliana]	1441	159bits(403)	2e-38	72/95(75%)	86/95(90%)		1	16-300	1343-1437	At5g51660	8e-38	Transcription	11.04 RNA processing
DT213623	E016G10	404	OC1715	1	0	Cont9086			emb|CAC79691.1|	Importin beta-like protein [Oryza sativa (indica cultivar-group)]	864	176bits(447)	1e-43	86/129(66%)	99/129(76%)		3	15-401	310-438	At5g53480	2e-47	Protein fate (folding, modification, destination)	14.04 protein targeting, sorting and translocation
DT213677	E017E7	308	OC1756	1	0	Cont9086	2	0	gb|AAN60363.1|	unknown [Arabidopsis thaliana]	146	43.5bits(101)	0.002	22/49(44%)	26/49(53%)		2	14-160	98-146	At5g53480	4e-05	No hits found	No hits found
DT212142	N124A1	938	OC0774	0	1	Cont9087			emb|CAD58680.1|	65kD microtubule associated protein [Daucus carota]	576	415bits(1067)	1e-119	211/256(82%)	233/256(91%)		1	1-853	203-486	At5g55230	e-126	Cell cycle and DNA processing	10.03 cell cycle
DT212451	D300B12	185	OC0966	1	0	Cont9087	1	1	dbj|BAD35496.1|	putative microtubule-associated protein MAP65-1a [Oryza sativa]	581	77.8bits(190)	8e-14	36/56(64%)	45/56(80%)	3/56(5%)	3	18-176	519-574	At5g55230	3e-13	Cell cycle and DNA processing	10.03 cell cycle
DT210771	MMD019A7	418	OC0002	0	1				ref|NP_921531.1|	putative endopeptidase [Oryza sativa (japonica cultivar-group)]	679	213bits(542)	1e-54	103/135(76%)	118/135(87%)		3	12-416	472-606	At5g26110	4e-56	Protein fate (folding, modification, destination)	14.13 protein degradation
DT212705	E003F9	393	OC0003_a																	At3g09270	4e-15	Metabolism	01. metabolism
DT213258	E011F8	391	OC0003_a																	At3g09270	1e-17	Metabolism	01. metabolism
DT213460	E014F7	391	OC0003_a																	At3g09270	5e-19	Metabolism	01. metabolism
DT213546	E015G10	391	OC0003_a																	At3g09270	3e-18	Metabolism	01. metabolism
DT212087	N123B5	661	OC0003_a	4	1				gb|AAG34803.1|	glutathione S-transferase GST 13 [Glycine max]	220	160bits(405)	2e-38	80/140(57%)	101/140(72%)	3/140(2%)	3	3-413	78-215	At3g09270	8e-34	Metabolism	01. metabolism
DT210772	MMD019A8	406	OC0003_b																	At3g09270	9e-20	Metabolism	01. metabolism
DT211122	N105D12	405	OC0003_b																	At3g09270	4e-19	Metabolism	01. metabolism
DT211181	N106D7	404	OC0003_b						gb|AAG34803.1|	glutathione S-transferase GST 13 [Glycine max]	220	98.6bits(244)	4e-20	44/70(62%)	54/70(77%)	0	-1	401-192	146-215	At3g09270	9e-20	Metabolism	01. metabolism
DT211939	N120H9	406	OC0003_b	0	4															At3g09270	6e-17	Metabolism	01. metabolism
DT210774	MMD019A10	623	OC0005	0	1				gb|AAQ65167.1|	At1g64550 ABC transporter protein, putative [Arabidopsis thaliana]	715	363bits(933)	1e-99	174/203(85%)	190/203(93%)		-2	622-14	413-615	At1g64550	e-102	Cell rescue, defense and virulence	32.01 stress response
DT210775	MMD019A11	127	OC0006	0	1				No hits found	No hits found								0-0	0-0	At5g21160	1.8	No hits found	No hits found
DT210776	MMD019B1	465	OC0007	0	1				dbj|BAB40807.1|	endo-1,3-beta-glucanase-like protein [Pyrus pyrifolia]	397	187bits(474)	9e-47	90/150(60%)	109/150(72%)		-1	465-16	23-172	At3g55430	2e-43	Metabolism	01.05 C-compound and carbohydrate metabolism
DT210778	MMD019B5	306	OC0009	0	1				ref|NP_922630.1|	putative aminotransferase [Oryza sativa (japonica cultivar-group)]	381	147bits(372)	6e-35	73/97(75%)	79/97(81%)		1	16-306	227-323	At3g49680	2e-42	Metabolism	01.01 amino acid metabolism
DT210779	MMD019B7	313	OC0010	0	1				pir||C96527	protein F27J15.26 [imported] - Arabidopsis thaliana_[imported] - Arabidopsis thaliana	608	37.0bits(84)	0.15	15/31(48%)	24/31(77%)		2	149-241	408-438	At1g48950	0.004	No hits found	No hits found
DT210781	MMD019B9	300	OC0011	0	1				emb|CAC83006.1|	putative glutathione synthetase [Zea mays]	410	83.6bits(205)	1e-15	39/50(78%)	46/50(92%)		-2	242-93	342-391	At5g27380	4e-14	Metabolism	01.07 metabolism of vitamins, cofactors, and prosthetic groups
DT210784	MMD019C2	530	OC0012	0	1				gb|AAM64704.1|	unknown [Arabidopsis thaliana]	207	265bits(676)	5e-70	128/155(82%)	144/155(92%)	1/155(0%)	-3	528-67	43-196	At2g38310	4e-72	Unclassified proteins	99 UNCLASSIFIED PROTEINS
DT210785	MMD019C3	303	OC0013	0	1				gb|AAM63041.1|	unknown [Arabidopsis thaliana]	117	170bits(431)	9e-42	75/96(78%)	88/96(91%)		-2	302-15	8-103	At4g34700	2e-43	Energy	02.11 electron transport and membrane-associated energy conservation
DT210787	MMD019C6	472	OC0015	0	1				ref|XP_462973.1|	putative MATE efflux family protein [Oryza sativa (japonica cultivar-group)]	534	221bits(563)	5e-57	105/151(69%)	132/151(87%)		1	19-471	89-239	At3g21690	4e-58	Cellular transport, transport facilitation and transport routes	20.03 transport facilitation
DT210788	MMD019C7	227	OC0016	0	1				ref|NP_921297.1|	putative cucumisin-like serine protease [Oryza sativa (japonica cultivar-group)]	773	119bits(297)	3e-26	56/69(81%)	63/69(91%)		2	20-226	561-629	At2g05920	2e-27	Protein fate (folding, modification, destination)	14.13 protein degradation
DT210790	MMD019C9	253	OC0017	0	1				No hits found	No hits found								0-0	0-0	At3g08820	4.3	No hits found	No hits found
DT213648	E017B9	425	OC0018_a	1	0				emb|CAB65284.1|	putative wound-induced protein [Medicago sativa subsp. x varia]	90	105bits(261)	5e-22	52/89(58%)	60/89(67%)	2/89(2%)	-3	366-106	1-89	At4g10270	5e-22	Classification not yet clear-cut	98 CLASSIFICATION NOT YET CLEAR-CUT
DT212990	E007G2	220	OC0018_b																	At4g10270	2e-12	Classification not yet clear-cut	98 CLASSIFICATION NOT YET CLEAR-CUT
DT211525	N111G7	217	OC0018_b																	At4g10270	3e-12	Classification not yet clear-cut	98 CLASSIFICATION NOT YET CLEAR-CUT
DT211889	N120B12	307	OC0018_b	1	2				emb|CAB65284.1|	putative wound-induced protein [Medicago sativa subsp. x varia]	90	92.0bits(227)	4e-18	49/81(60%)	59/81(72%)	2/81(2%)	1	70-306	1-81	At4g10270	1e-16	Classification not yet clear-cut	98 CLASSIFICATION NOT YET CLEAR-CUT
DT212088	N123B7	245	OC0018_c	0	1				emb|CAB65284.1|	putative wound-induced protein [Medicago sativa subsp. x varia]	90	90.9bits(224)	9e-18	47/81(58%)	60/81(74%)	2/81(2%)	2	8-244	1-81	At4g10270	2e-18	Classification not yet clear-cut	98 CLASSIFICATION NOT YET CLEAR-CUT
DT214171	E024G5	149	OC0018_d																	At4g10270	0.003	No hits found	No hits found
DT210792	MMD019C11	292	OC0018_d	1	1				emb|CAB65284.1|	putative wound-induced protein [Medicago sativa subsp. x varia]	90	85.1bits(209)	5e-16	44/76(57%)	55/76(72%)	2/76(2%)	-3	239-18	1-76	At4g10270	3e-16	Classification not yet clear-cut	98 CLASSIFICATION NOT YET CLEAR-CUT
DT210794	MMD019D2	251	OC0019	0	1				gb|AAM15076.1|	putative protein kinase [Arabidopsis thaliana]	462	129bits(323)	3e-29	59/73(80%)	66/73(90%)		1	31-249	130-202	At2g28940	3e-31	Cellular communication/signal transduction mechanism	30.01 intracellular signalling
DT210795	MMD019D3	344	OC0020	0	1				ref|XP_458405.1|	unnamed protein product [Debaryomyces hansenii]	309	34.3bits(77)	1	28/91(30%)	41/91(45%)	8/91(8%)	-1	329-81	118-208	At3g08820	4.4	No hits found	No hits found
DT210796	MMD019D5	236	OC0021	0	1				gb|AAR82791.1|	LD09942p [Drosophila melanogaster]	1489	33.9bits(76)	1.3	17/37(45%)	21/37(56%)	2/37(5%)	-3	222-118	712-748	At5g19810	0.002	No hits found	No hits found
DT212623	E002E10	670	OC0023_a																	At1g02920	2e-30	Metabolism	01.20 secondary metabolism
DT212892	E006C6	403	OC0023_a																	At1g02930	1e-29	Metabolism	01.20 secondary metabolism
DT213853	E020A10	637	OC0023_a																	At1g02920	7e-58	Metabolism	01.20 secondary metabolism
DT210800	MMD019E1	635	OC0023_a																	At1g02920	3e-52	Metabolism	01.20 secondary metabolism
DT211036	N104C2	645	OC0023_a																	At1g02920	4e-54	Metabolism	01.20 secondary metabolism
DT211093	N105A10	641	OC0023_a																	At1g02920	2e-59	Metabolism	01.20 secondary metabolism
DT211185	N106D12	635	OC0023_a																	At1g02920	1e-54	Metabolism	01.20 secondary metabolism
DT211611	N113C7	641	OC0023_a																	At1g02920	1e-59	Metabolism	01.20 secondary metabolism
DT211641	N113F10	641	OC0023_a																	At1g02920	6e-59	Metabolism	01.20 secondary metabolism
DT211714	N114G8	631	OC0023_a						emb|CAA55039.1|	glutathione transferase [Hyoscyamus muticus]	212	258bits(659)	7e-68	120/180(66%)	150/180(83%)		-3	629-90	29-208	At1g02920	1e-59	Metabolism	01.20 secondary metabolism
DT211727	N118A3	642	OC0023_a																	At1g02920	2e-58	Metabolism	01.20 secondary metabolism
DT211874	N120A4	637	OC0023_a																	At1g02920	2e-57	Metabolism	01.20 secondary metabolism
DT211928	N120G6	641	OC0023_a																	At1g02920	6e-58	Metabolism	01.20 secondary metabolism
DT211985	N121E5	606	OC0023_a	3	11															At1g02920	1e-55	Metabolism	01.20 secondary metabolism
DT213198	E010G8	837	OC0023_b	1	0				emb|CAA55039.1|	glutathione transferase [Hyoscyamus muticus]	212	202bits(515)	7e-51	95/145(65%)	115/145(79%)	0	-2	536-102	64-208	At1g02930	5e-45	Metabolism	01.20 secondary metabolism
DT210801	MMD019E2	193	OC0024	0	1				gb|AAC84133.1|	MADS box protein [Cichorium intybus]	143	117bits(292)	1e-25	59/59(100%)	59/59(100%)		-2	192-16	38-96	At2g22540	5e-15	Transcription	11.02 RNA synthesis
DT210804	MMD019E12	512	OC0025	0	1				gb|AAM14173.1|	putative GAR1 protein [Arabidopsis thaliana] Small nucleolar RNA protein required for pre-rRNA splicing	202	159bits(402)	3e-38	76/95(80%)	83/95(87%)		2	17-361	55-136	At3g03920	9e-50	Transcription	11.04 RNA processing
DT210809	MMD019F9	281	OC0028	0	1				gb|AAN13183.1|	unknown protein SNF7 family protein [Arabidopsis thaliana]	235	68.9bits(167)	4e-11	35/50(70%)	37/50(74%)	1/50(2%)	-2	280-134	185-232	At5g04850	6e-14	Protein fate (folding, modification, destination)	14.04 protein targeting, sorting and translocation
DT210810	MMD019F12	289	OC0029	0	1				gb|AAL18927.1|	mevalonate disphosphate decarboxylase [Hevea brasiliensis]	415	100bits(250)	9e-21	52/87(59%)	61/87(70%)		2	29-289	306-389	At3g54250	4e-24	Metabolism	01.06 lipid, fatty acid and isoprenoid metabolism
DT210815	MMD019G6	226	OC0032	0	1				emb|CAH58641.1|	malate dehydrogenase [Plantago major]	332	100bits(250)	9e-21	47/67(70%)	49/67(73%)		1	25-225	206-272	At5g43330	2e-27	Metabolism	01.05 C-compound and carbohydrate metabolism
DT210816	MMD019G10	262	OC0033	0	1				ref|NP_985719.1|	AFR172Cp [Eremothecium gossypii]	449	32.7bits(73)	2.9	18/34(52%)	20/34(58%)		3	138-239	153-178	At5g58930	2.7	No hits found	No hits found
DT210817	MMD019G12	658	OC0034	0	1				ref|NP_567670.1|	sterol desaturase family protein [Arabidopsis thaliana]	299	342bits(877)	4e-93	157/206(76%)	169/206(82%)		1	40-657	67-272	At4g22756	e-108	Metabolism	01.06 lipid, fatty acid and isoprenoid metabolism
DT210818	MMD019H2	602	OC0035	0	1				emb|CAE73829.1|	Hypothetical protein CBG21394 [Caenorhabditis briggsae]	1108	33.5bits(75)	3.5	20/56(35%)	30/56(53%)	3/56(5%)	-3	423-265	432-486	At4g31880	9e-07	Unclassified proteins	99 UNCLASSIFIED PROTEINS
DT210819	MMD019H4	322	OC0036	0	1				gb|AAM45133.1|	unknown protein [Arabidopsis thaliana]	651	162bits(411)	2e-39	74/108(68%)	92/108(85%)	5/108(4%)	-2	321-13	522-629	At4g33630	1e-27	Unclassified proteins	99 UNCLASSIFIED PROTEINS
DT210820	MMD019H5	261	OC0037	0	1				gb|AAN28739.1|	At2g23090/F21P24.15 [Arabidopsis thaliana]	78	136bits(343)	1e-31	66/69(95%)	67/69(97%)		3	54-260	1-69	At2g23090	1e-33	Unclassified proteins	99 UNCLASSIFIED PROTEINS
DT210821	MMD019H6	299	OC0038	0	1				gb|AAB28479.1|	acidic class III chitinase SE2[Beta vulgaris]	293	152bits(385)	2e-36	71/98(72%)	79/98(80%)		2	2-295	69-166	At5g24090	9e-33	Unclassified proteins	99 UNCLASSIFIED PROTEINS
DT210822	MMD019H7	295	OC0039	0	1				gb|AAF03098.1|	UDP-glucose glucosyltransferase [Lactuca sativa]	111	145bits(367)	2e-34	70/82(85%)	76/82(92%)		2	50-295	1-82	At2g29710	5e-06	Metabolism	01.20 secondary metabolism
DT210825	MMD019H10	851	OC0040	0	1				emb|CAB86009.1|	putative protein [Arabidopsis thaliana]	766	128bits(322)	2e-28	90/239(37%)	130/239(54%)	13/239(5%)	3	39-716	515-751	At5g04670	1e-41	Unclassified proteins	99 UNCLASSIFIED PROTEINS
DT210826	MMD019H11	311	OC0041	0	1				gb|AAN41269.1|	unknown protein [Arabidopsis thaliana] putative lipid acyl hydrolase [Oryza sativa] E-10	525	141bits(356)	4e-33	69/98(70%)	76/98(77%)		1	16-309	364-461	At4g29800	6e-35	Storage protein	04. storage protein
DT210832	N101A4	328	OC0043	0	1				emb|CAE57148.1|	Hypothetical protein CBG25081 [Caenorhabditis briggsae]	414	35.4bits(80)	0.44	20/49(40%)	25/49(51%)	11/49(22%)	2	95-208	302-285	At1g20220	2e-09	Unclassified proteins	99 UNCLASSIFIED PROTEINS
DT210833	N101A5	758	OC0044	0	1				ref|XP_465026.1|	putative dipeptidyl peptidase IV [Oryza sativa (japonica cultivar-group)]	596	141bits(356)	8e-44	65/93(69%)	75/93(80%)	8/93(8%)	3	123-121	186-185	At5g24260	2e-28	Unclassified proteins	99 UNCLASSIFIED PROTEINS
DT210834	N101A6	155	OC0045	0	1				pir||T09965	extensin CYC17 precursor [Madagascar periwinkle]	217	26.6bits(57)	0.0001	9/12(75%)	9/12(75%)		-1	89-94	206-60	At2g43150	2e-06	Unclassified proteins	99 UNCLASSIFIED PROTEINS
DT210835	N101A7	356	OC0046	0	1				gb|AAM61083.1|	unknown [Arabidopsis thaliana]	523	135bits(341)	2e-31	75/113(66%)	87/113(76%)	1/113(0%)	-1	341-6	289-399	At5g03895	3e-32	Unclassified proteins	99 UNCLASSIFIED PROTEINS
DT210837	N101A9	652	OC0047	0	1				gb|AAM12999.1|	unknown protein [Arabidopsis thaliana]	402	129bits(323)	5e-36	80/170(47%)	106/170(62%)	3/170(1%)	1	10-650	91-301	At3g09180	8e-40	Unclassified proteins	99 UNCLASSIFIED PROTEINS
DT210841	N101B2	186	OC0049	0	1				pdb|1GQ8|A	Chain A, Pectin Methylesterase From Carrot (Pectinesterase) [Daucus carota]	319	115bits(288)	3e-25	50/61(81%)	56/61(91%)		-3	184-2	223-283	At1g11580	1e-23	Metabolism	01.05 C-compound and carbohydrate metabolism
DT210843	N101B7	440	OC0050	0	1				gb|AAL16967.1|	hexokinase [Prunus persica]	224	150bits(380)	6e-44	80/109(73%)	86/109(78%)	2/109(1%)	-1	440-4	44-190	At2g19860	5e-43	Metabolism	01.05 C-compound and carbohydrate metabolism
DT210844	N101B8	782	OC0051	0	1				pir||T00716	L-allo-threonine aldolase homolog F22O13.11 [Arabidopsis thaliana]	484	258bits(659)	8e-70	127/177(71%)	148/177(83%)		-3	579-6	88-277	At1g08630	4e-72	Metabolism	01.01 amino acid metabolism
DT210842	N101B4	531	OC0052_a																	At1g13950	5e-59	Metabolism	01.03 nucleotide metabolism
DT210845	N101B9	538	OC0052_a	0	2				emb|CAB65463.1|	translation initiation factor 5A precursor protein (eIF-5A) [Senecio vernalis]	159	213bits(542)	2e-54	105/126(83%)	109/126(86%)		1	4-381	27-152	At1g13950	2e-60	Metabolism	01.03 nucleotide metabolism
DT213794	E019C5	406	OC0052_b	1	0				emb|CAB65463.1|	translation initiation factor 5A precursor protein (eIF-5A)_	159	129bits(325)	2e-29	64/66(96%)	65/66(98%)	0	2	14-211	94-159	At1g69410	1e-27	Metabolism	01.03 nucleotide metabolism
DT213535	E015F8	189	OC0052_c	1	0				ref|XP_479006.1|	translation initiation factor 5A [Oryza sativa (japonica cultivar-group)]	160	126bits(316)	2e-28	59/63(93%)	59/63(93%)	0	1	1-189	27-89	At1g13950	2e-29	Metabolism	01.03 nucleotide metabolism
DT210846	N101B10	291	OC0053	0	1				ref|XP_356827.2|	similar to complement component 7 precursor [Mus musculus]	900	32.0bits(71)	4.9	15/40(37%)	17/40(42%)		-1	186-67	482-521	At5g07750	0.13	No hits found	No hits found
DT210852	N101C2	149	OC0056	0	1				ref|NP_776884.1|	selenoprotein P-like protein precursor [Bos taurus]	402	33.9bits(76)	1.3	15/34(44%)	16/34(47%)		-3	117-16	206-239	At3g42725	0.023	No hits found	No hits found
DT210855	N101D1	260	OC0057	0	1				gb|AAK93731.1|	putative seryl-tRNA synthetase [Arabidopsis thaliana]	451	54.7bits(130)	7e-07	22/29(75%)	28/29(96%)		1	1-87	412-440	At5g27470	2e-11	Protein synthesis	12.10 aminoacyl-tRNA-synthetases
DT210857	N101D7	787	OC0058	0	1				ref|XP_483341.1|	putative calcium-transporting ATPase 8, plasma membrane-type [Oryza sativa]	1096	162bits(409)	1e-38	75/112(66%)	89/112(79%)		2	5-340	956-1067	At5g57110	8e-38	Cellular transport, transport facilitation and transport routes	20.01 transported compounds (substrates)
DT210858	N101D10	322	OC0059	0	1				ref|XP_472997.1|	OSJNBa0076N16.22 [Oryza sativa (japonica cultivar-group)] putative ariadne	589	45.4bits(106)	5e-09	23/42(54%)	32/42(76%)		2	5-195	454-513	At2g31510	2e-09	Protein fate (folding, modification, destination)	14.07 protein modification
DT210861	N101E5	515	OC0060	0	1				gb|AAQ54906.1|	cell cycle switch protein CCS52a [Lupinus luteus]	469	283bits(724)	7e-83	131/146(89%)	140/146(95%)		2	77-505	247-303	At4g11920	5e-80	Cell cycle and DNA processing	10.03 cell cycle
DT210864	N101F2	255	OC0061	0	1				ref|NP_012281.1|	Yir016wp [Saccharomyces cerevisiae]	265	32.3bits(72)	3.8	22/83(26%)	38/83(45%)		3	6-254	132-210	At2g47300	1.5	No hits found	No hits found
DT210867	N101F4	448	OC0062	0	1				pir||S30897	3-isopropylmalate dehydrogenase (EC 1.1.1.85) precursor [Solanum tuberosum]	357	176bits(446)	2e-43	89/112(79%)	93/112(83%)		1	112-447	233-344	At5g03290	4e-49	Metabolism	01.05 C-compound and carbohydrate metabolism
DT210868	N101F5	437	OC0063	0	1				gb|EAA11584.2|	ENSANGP00000020618 [Anopheles gambiae str. PEST]	1249	33.5bits(75)	1.7	26/96(27%)	42/96(43%)		1	133-420	323-412	At1g21730	2.8	No hits found	No hits found
DT210869	N101F6	429	OC0064	0	1				emb|CAB87628.1|	DRH1 DEAD box protein-like [Arabidopsis thaliana]	713	246bits(627)	2e-64	123/142(86%)	131/142(92%)		2	2-427	416-557	At5g14610	2e-66	Transcription	11.02 RNA synthesis
DT210874	N101G4	557	OC0066	0	1				pir||T00723	hypothetical protein F22O13.18 [Arabidopsis thaliana] ARF GAP-like zinc finger-containing protein ZiGA4	505	51.6bits(122)	1e-05	32/91(35%)	42/91(46%)	25/91(27%)	2	227-424	408-498	At1g08690	4e-07	Unclassified proteins	99 UNCLASSIFIED PROTEINS
DT210876	N101G6	496	OC0068	0	1				ref|XP_468246.1|	putative leucine aminopeptidase [Oryza sativa (japonica cultivar-group)]	598	303bits(775)	1e-81	149/159(93%)	156/159(98%)		2	2-478	398-556	At4g30920	4e-81	Protein fate (folding, modification, destination)	14.13 protein degradation
DT210881	N101G10	625	OC0069	0	1				gb|AAB23371.1|	triose phosphate isomerase; TPI [Lactuca sativa]	195	234bits(597)	1e-60	118/125(94%)	119/125(95%)		-3	377-3	1-125	At3g55440	7e-60	Metabolism	01.05 C-compound and carbohydrate metabolism
DT210886	N101H7	152	OC0070	0	1				gb|AAN41390.1|	putative beta-glucosidase [Arabidopsis thaliana]	560	36.2bits(82)	0.26	18/40(45%)	23/40(57%)		-3	138-19	349-388	At2g44490	0.001	No hits found	No hits found
DT210888	N101H9	309	OC0071	0	1				emb|CAA72384.1|	14-3-3 protein [Solanum tuberosum]	249	171bits(434)	4e-42	86/99(86%)	92/99(92%)		3	6-302	58-156	At5g10450	2e-42	Transcription	11.02 RNA synthesis
DT210889	N101H10	207	OC0072	0	1				gb|AAM63139.1|	14-3-3 protein GF14mu (grf9) [Arabidopsis thaliana]	263	42.4bits(98)	0.004	18/22(81%)	21/22(95%)		-1	207-142	221-242	At2g42590	4e-05	No hits found	No hits found
DT210895	N102A7	385	OC0075	0	1				emb|CAA31696.1|	unnamed protein product [Petroselinum crispum] 4-coumarate--CoA ligase	544	84.7bits(208)	3e-32	46/69(66%)	51/69(73%)		3	3-358	299-415	At3g21240	5e-28	Metabolism	01.20 secondary metabolism
DT210899	N102B3	385	OC0077	0	1				gb|AAG51355.1|	hypothetical protein; 15198-13181 [Arabidopsis thaliana] non-phototropic hypocotyl-like protein	612	110bits(275)	1e-23	58/83(69%)	69/83(83%)	4/83(4%)	1	70-306	505-587	At3g08570	6e-26	Interaction with the cellular environment	34.11 cellular sensing and response
DT210901	N102B6	320	OC0078	0	1				ref|XP_393214.1|	similar to bumetanide sensitive NaK2Cl cotransporter [Apis mellifera]	997	34.3bits(77)	0.99	25/66(37%)	31/66(46%)	17/66(25%)	-1	242-96	782-847	At3g04740	2.3	No hits found	No hits found
DT210902	N102B7	645	OC0079	0	1				dbj|BAC41922.1|	unknown protein [Arabidopsis thaliana] Putative phosphate/phosphoenolpyruvate translocator protein [Oryza	361	171bits(433)	1e-42	88/117(75%)	97/117(82%)		-1	591-575	241-246	At1g12500	3e-49	Cellular transport, transport facilitation and transport routes	20.01 transported compounds (substrates)
DT210903	N102B8	359	OC0080	0	1				ref|XP_518529.1|	PREDICTED: similar to Rh50 glycoprotein [Pan troglodytes]	409	33.9bits(76)	1.3	15/29(51%)	17/29(58%)		-1	254-168	218-246	At4g17880	2.1	No hits found	No hits found
DT210904	N102B10	618	OC0081	0	1				gb|AAV32207.1|	putative chloroplast outer membrane protein [Oryza sativa (japonica cultivar-group)]	1118	139bits(351)	3e-41	66/113(58%)	87/113(76%)		3	3-474	955-1111	At4g02510	4e-40	Protein fate (folding, modification, destination)	14.04 protein targeting, sorting and translocation
DT212231	A025C6	413	OC0082_a																	At2g27710	6e-33	Protein synthesis	12.01 ribosome biogenesis
DT212339	B050F4	391	OC0082_a						gb|AAS20966.1|	60s acidic ribosomal protein [Hyacinthus orientalis]	114	110bits(276)	9e-24	61/114(53%)	68/114(59%)		2	35-376	1-114	At2g27710	1e-39	Protein synthesis	12.01 ribosome biogenesis
DT212662	E003B3	405	OC0082_a																	At2g27710	6e-36	Protein synthesis	12.01 ribosome biogenesis
DT213255	E011F5	405	OC0082_a																	At2g27710	2e-40	Protein synthesis	12.01 ribosome biogenesis
DT214073	E023D5	414	OC0082_a																	At2g27710	3e-40	Protein synthesis	12.01 ribosome biogenesis
DT210905	N102B11	415	OC0082_a																	At2g27710	3e-35	Protein synthesis	12.01 ribosome biogenesis
DT210931	N102F1	217	OC0082_a																	At3g28500	0.0009	No hits found	No hits found
DT212177	N124E6	393	OC0082_a	5	3															At2g27710	8e-32	Protein synthesis	12.01 ribosome biogenesis
DT212926	E006G6	624	OC0082_b																	At2g27710	2e-38	Protein synthesis	12.01 ribosome biogenesis
DT213148	E010A12	562	OC0082_b																	At2g27710	7e-40	Protein synthesis	12.01 ribosome biogenesis
DT213154	E010B9	557	OC0082_b																	At2g27710	7e-40	Protein synthesis	12.01 ribosome biogenesis
DT213828	E019G3	560	OC0082_b																	At2g27710	2e-39	Protein synthesis	12.01 ribosome biogenesis
DT211308	N108D7	560	OC0082_b																	At2g27710	5e-39	Protein synthesis	12.01 ribosome biogenesis
DT212106	N123D10	560	OC0082_b						gb|AAS20966.1|	60s acidic ribosomal protein [Hyacinthus orientalis]	114	100bits(250)	2e-20	59/114(51%)	65/114(57%)	0	-2	511-170	1-114	At2g27710	2e-39	Protein synthesis	12.01 ribosome biogenesis
DT212188	N124F7	715	OC0082_b	4	3															At2g27710	1e-39	Protein synthesis	12.01 ribosome biogenesis
DT212425	C100G12	557	OC0082_c																	At2g27710	2e-37	Protein synthesis	12.01 ribosome biogenesis
DT211557	N112C12	569	OC0082_c	1	1				gb|AAL91663.1|	60s acidic ribosomal protein [Prunus dulcis]	113	94.7bits(234)	1e-18	56/114(49%)	60/114(52%)	0	1	31-372	1-113	At2g27710	1e-38	Protein synthesis	12.01 ribosome biogenesis
DT210906	N102C2	457	OC0083	0	1				gb|AAC16096.1|	similar to axi 1 protein from Nicotiana tabacum [Arabidopsis thaliana]	573	162bits(410)	4e-60	76/100(76%)	86/100(86%)		-2	456-11	213-361	At2g44500	5e-62	Cell fate	40.01 cell growth / morphogenesis
DT210910	N102C8	439	OC0085	0	1				gb|AAV54056.1|	ribosomal protein S7 [Daucus carota]	148	68.9bits(167)	4e-11	33/41(80%)	37/41(90%)		-2	123-1	1-41	Atmg01270	6e-11	Unclassified proteins	99 UNCLASSIFIED PROTEINS
DT210911	N102C9	438	OC0086	0	1				gb|AAF64449.1|	glutathione S-transferase [Euphorbia esula]	238	116bits(290)	4e-28	57/94(60%)	70/94(74%)	1/94(1%)	-1	435-74	112-232	At5g41210	7e-29	Cell rescue, defense and virulence	32.07 detoxification
DT210915	N102D3	783	OC0088	0	1				gb|AAF98418.1|	Hypothetical protein [Arabidopsis thaliana] hAT dimerisation domain-containing protein / BED zinc finger domain-containing protein / transposase-related [Arabidopsis thaliana]	742	184bits(467)	1e-56	88/147(59%)	116/147(78%)	3/147(2%)	-1	441-456	439-434	At1g18560	8e-59	Transposable elements, viral and plasmid proteins	38. transposable elements, viral and plasmid proteins
DT210917	N102D5	224	OC0089	0	1				gb|AAO44020.1|	At1g71950 [Arabidopsis thaliana] putative Pi starvation-induced protein [Cicer arietinum]	136	60.1bits(144)	2e-08	26/41(63%)	36/41(87%)		-2	124-2	45-85	At1g71950	2e-10	Unclassified proteins	99 UNCLASSIFIED PROTEINS
DT210919	N102D7	440	OC0090	0	1				emb|CAB76917.1|	alpha-tubulin 4 [Hordeum vulgare subsp. vulgare]	289	192bits(487)	9e-70	95/97(97%)	97/97(100%)		-3	438-5	11-155	At5g19770	5e-52	Subcellular localization	70.04 cytoskeleton
DT210920	N102D9	371	OC0091	0	1				ref|XP_472194.1|	OSJNBb0006N15.9 [Oryza sativa (japonica cultivar-group)]	197	68.9bits(167)	4e-11	33/72(45%)	47/72(65%)	3/72(4%)	1	1-207	100-169	At3g25120	7e-16	Unclassified proteins	99 UNCLASSIFIED PROTEINS
DT210922	N102D12	385	OC0092	0	1				gb|AAF72042.1|	defensin SD2 [Helianthus annuus]	78	90.5bits(223)	1e-17	45/78(57%)	52/78(66%)	5/78(6%)	3	39-257	1-78	At2g02100	1e-25	Unclassified proteins	99 UNCLASSIFIED PROTEINS
DT210923	N102E1	763	OC0093	0	1				emb|CAG12303.1|	unnamed protein product [Tetraodon nigroviridis] arabinogalactan protein [Nicotiana alata]	751	36.6bits(83)	0.66	27/78(34%)	34/78(43%)	10/78(12%)	1	259-462	256-333	At3g08620	1.5	No hits found	No hits found
DT210924	N102E3	641	OC0094	0	1				emb|CAA51011.1|	ras-related GTP-binding protein [Nicotiana tabacum]	203	274bits(700)	1e-72	135/154(87%)	145/154(94%)		1	1-462	49-202	At4g17530	5e-72	Cellular communication/signal transduction mechanism	30.01 intracellular signalling
DT210926	N102E5	734	OC0095	0	1				gb|AAM64897.1|	putative ubiquitin fusion-degradation protein [Arabidopsis thaliana]	319	234bits(597)	2e-60	119/205(58%)	137/205(66%)		1	1-615	111-314	At2g21270	1e-68	Protein fate (folding, modification, destination)	14.13 protein degradation
DT210932	N102F4	280	OC0097	0	1				gb|AAM91685.1|	unknown protein exocyst subunit EXO70 family protein [Arabidopsis thaliana]	638	42.7bits(99)	0.003	18/26(69%)	23/26(88%)		3	3-80	613-638	At5g03540	6e-05	No hits found	No hits found
DT210933	N102F5	640	OC0098	0	1				gb|AAQ62419.1|	At4g05400 [Arabidopsis thaliana]	250	60.1bits(144)	4e-08	41/163(25%)	76/163(46%)	7/163(4%)	1	157-624	1-156	At4g05400	1e-20	Unclassified proteins	99 UNCLASSIFIED PROTEINS
DT210908	N102C5	519	OC0099																	At3g47960	2e-49	Cellular transport, transport facilitation and transport routes	20.01 transported compounds (substrates)
DT210934	N102F6	516	OC0099	0	2				dbj|BAB19757.1|	nitrate transporter NRT1-2 [Glycine max]	605	207bits(527)	9e-53	94/168(55%)	127/168(75%)		2	2-505	408-574	At3g47960	5e-58	Cellular transport, transport facilitation and transport routes	20.01 transported compounds (substrates)
DT210937	N102F11	351	OC0101	0	1				gb|AAO42376.1|	unknown protein [Arabidopsis thaliana]	200	43.9bits(102)	0.001	21/48(43%)	32/48(66%)	3/48(6%)	1	25-159	97-142	At4g01590	3e-15	Unclassified proteins	99 UNCLASSIFIED PROTEINS
DT210941	N102G5	157	OC0103	0	1				gb|AAL87193.1|	putative 62.8 kDa protein [Oryza sativa (japonica cultivar-group)] ABC1 family protein [Arabidopsis thaliana]	694	76.3bits(186)	2e-13	36/49(73%)	41/49(83%)		1	1-147	646-694	At1g61640	3e-15	Subcellular localization	70.03 cytoplasm
DT210942	N102G6	339	OC0104	0	1				gb|AAM20097.1|	unknown protein [Arabidopsis thaliana] putative Der1-like family protein [Cynodon dactylon]	266	76.6bits(187)	8e-24	40/76(52%)	46/76(60%)		1	25-334	1-103	At4g29330	3e-31	Protein fate (folding, modification, destination)	14.13 protein degradation
DT210943	N102G7	349	OC0105	0	1				ref|NP_973453.1|	zinc finger (DHHC type) family protein [Arabidopsis thaliana]	288	84.7bits(208)	6e-16	36/56(64%)	44/56(78%)		2	2-169	227-282	At5g20350	9e-16	Protein fate (folding, modification, destination)	14.13 protein degradation
DT210944	N102G9	640	OC0106	0	1				ref|NP_876012.1|	Superfamily II RNA helicase [Prochlorococcus marinus subsp. marinus]	925	33.5bits(75)	4	21/54(38%)	27/54(50%)		3	180-341	178-227	At5g57090	2.1	No hits found	No hits found
DT210936	N102F10	336	OC0107						ref|XP_482923.1|	putative SEC23 [Oryza sativa (japonica cultivar-group)] putative transport protein [Arabidopsis thaliana]	763	178bits(452)	3e-44	84/111(75%)	100/111(90%)		2	2-334	593-703	At4g14160	5e-46	Cellular transport, transport facilitation and transport routes	20.09 transport routes
DT210945	N102G10	336	OC0107	0	2															At4g14160	5e-46	Cellular transport, transport facilitation and transport routes	20.09 transport routes
DT210947	N102H1	115	OC0108	0	1				No hits found	No hits found								0-0	0-0	At4g30960	0.0007	No hits found	No hits found
DT210949	N102H4	349	OC0110	0	1				ref|NP_922365.1|	putative mitochondrial inner membrane protein [Oryza sativa]	195	142bits(358)	3e-33	71/115(61%)	82/115(71%)		-2	345-1	39-153	At1g72750	9e-41	Unclassified proteins	99 UNCLASSIFIED PROTEINS
DT210952	N102H9	584	OC0112	0	1				pir||B44457	RNA polymerase II fifth largest subunit [Glycine max]	176	295bits(754)	4e-80	143/150(95%)	148/150(98%)		-2	481-1	1-160	At5g59180	5e-78	Transcription	11.02 RNA synthesis
DT210900	N102B4	427	OC0113																	At5g53180	3e-20	Biogenesis of cellular components	42.10 nucleus
DT210953	N102H10	424	OC0113	0	2				gb|AAV59265.1|	At5g53180 putative polypyrimidine tract-binding protein [Arabidopsis thaliana]	429	114bits(285)	7e-50	58/70(82%)	63/70(90%)		3	3-348	227-215	At5g53180	1e-51	Biogenesis of cellular components	42.10 nucleus
DT210954	N103A2	783	OC0114	0	1				gb|AAK50814.1|	aluminium induced protein [Avicennia marina]	236	285bits(728)	1e-75	141/179(78%)	157/179(87%)		1	55-736	1-223	At5g19140	6e-80	Classification not yet clear-cut	98 CLASSIFICATION NOT YET CLEAR-CUT
DT210955	N103A4	597	OC0115	0	1				gb|AAT93971.1|	putative chaperonin [Oryza sativa (japonica cultivar-group)]	535	86.7bits(213)	3e-16	57/104(54%)	60/104(57%)	11/104(10%)	3	159-208	210-225	At3g02530	1e-15	Protein fate (folding, modification, destination)	14.01 protein folding and stabilization
DT210956	N103A5	560	OC0116	0	1				gb|AAU44210.1|	putative receptor-like kinase Xa21-binding protein 3 [Oryza sativa]	450	123bits(308)	3e-27	71/149(47%)	91/149(61%)	2/149(1%)	2	5-445	301-442	At2g28840	2e-28	Protein fate (folding, modification, destination)	14.13 protein degradation
DT210959	N103A11	604	OC0117	0	1				dbj|BAB08757.1|	unnamed protein product [Arabidopsis thaliana] GTPase activating protein-like [Oryza sativa]	435	118bits(296)	8e-26	59/84(70%)	69/84(82%)		1	88-339	351-429	At5g54780	2e-27	Unclassified proteins	99 UNCLASSIFIED PROTEINS
DT210960	N103B1	356	OC0118	0	1				pir||S57790	H+-exporting ATPase (EC 3.6.3.6) 70K chain, vacuolar (clone BN59) [Brassica napus]	623	48.5bits(114)	5e-05	21/25(84%)	25/25(100%)		2	2-76	599-623	At1g78900	0.001	No hits found	No hits found
DT210853	N101C6	801	OC0119																	At4g20980	1e-34	Cell cycle and DNA processing	10.03 cell cycle
DT210961	N103B3	644	OC0119	0	2				gb|AAP40450.1|	putative eukaryotic translation initiation factor 3 subunit 7 [Arabidopsis thaliana]	588	336bits(862)	2e-91	158/192(82%)	177/192(92%)		3	3-578	377-568	At5g44320	7e-94	Cell cycle and DNA processing	10.03 cell cycle
DT210962	N103B5	640	OC0120	0	1				emb|CAA70575.1|	cytochrome P450 [Nepeta racemosa]	509	153bits(387)	3e-36	83/189(43%)	112/189(59%)		2	2-568	318-504	At3g26210	8e-40	Classification not yet clear-cut	98 CLASSIFICATION NOT YET CLEAR-CUT
DT210966	N103B9	601	OC0122	0	1				dbj|BAD19062.1|	auxin response factor 2 [Cucumis sativus]	1107	182bits(463)	4e-45	96/143(67%)	106/143(74%)		2	122-550	914-1052	At1g19220	6e-38	Transcription	11.02 RNA synthesis
DT210967	N103B11	786	OC0123	0	1				pir||T07139	cysteine proteinase inhibitor [Glycine max]	245	201bits(510)	2e-50	101/159(63%)	117/159(73%)	1/159(0%)	-3	496-23	87-245	At3g12490	5e-51	Protein fate (folding, modification, destination)	14.13 protein degradation
DT210974	N103C12	374	OC0128	0	1				gb|AAU84686.1|	At3g12100 [Arabidopsis thaliana]	393	111bits(278)	5e-24	54/84(64%)	64/84(76%)		-2	253-2	92-175	At3g12100	1e-25	Cellular transport, transport facilitation and transport routes	20.01 transported compounds (substrates)
DT212454	D300C3	265	OC0129_a																	At5g23860	3e-43	Protein with binding function or cofactor requirement (structural or catalytic)	16.07 structural protein
DT213239	E011C12	749	OC0129_a						emb|CAA49736.1|	Beta tubulin 1 [Lupinus albus]	447	489bits(1259)	1e-137	241/244(98%)	242/244(99%)		-1	749-18	149-392	At5g23860	e-140	Protein with binding function or cofactor requirement (structural or catalytic)	16.07 structural protein
DT213702	E017H9	260	OC0129_a																	At5g23860	2e-43	Protein with binding function or cofactor requirement (structural or catalytic)	16.07 structural protein
DT210980	N103D7	640	OC0129_a																	At1g75780	1e-81	Cell fate	40.02 cell differentiation
DT211506	N111E7	260	OC0129_a	3	2															At5g23860	8e-42	Protein with binding function or cofactor requirement (structural or catalytic)	16.07 structural protein
DT213206	E010H5	723	OC0129_b																	At5g62690	e-129	Protein with binding function or cofactor requirement (structural or catalytic)	16.07 structural protein
DT213713	E018A12	513	OC0129_b																	At2g29550	1e-79	Protein with binding function or cofactor requirement (structural or catalytic)	16.07 structural protein
DT214099	E023G10	726	OC0129_b	3	0				dbj|BAA82639.1|	Beta-tubulin [Zinnia elegans]	441	447bits(1149)	1e-124	219/223(98%)	219/223(98%)	0	3	3-671	202-424	At5g62690	e-132	Protein with binding function or cofactor requirement (structural or catalytic)	16.07 structural protein
DT212253	A025E4	601	OC0129_c						dbj|BAA82639.1|	Beta-tubulin [Zinnia elegans]	441	350bits(899)	1e-95	171/173(98%)	172/173(99%)	0	0	1-519	239-411	At2g29550	e-100	Protein with binding function or cofactor requirement (structural or catalytic)	16.07 structural protein
DT213762	E018G7	468	OC0129_c	2	0															At2g29550	3e-79	Protein with binding function or cofactor requirement (structural or catalytic)	16.07 structural protein
DT210981	N103D8	773	OC0130	0	1				gb|AAK92832.1|	putative glycyl tRNA synthetase [Arabidopsis thaliana]	729	199bits(506)	1e-103	97/111(87%)	105/111(94%)		-3	567-569	440-439	At1g29880	5e-69	Protein synthesis	12.10 aminoacyl-tRNA-synthetases
DT210984	N103D11	378	OC0131	0	1				dbj|BAC43035.1|	unknown protein [Arabidopsis thaliana]	548	71.6bits(174)	6e-12	33/50(66%)	39/50(78%)		3	48-197	482-531	At1g35220	4e-18	Unclassified proteins	99 UNCLASSIFIED PROTEINS
DT210985	N103D12	416	OC0132	0	1				ref|XP_478466.1|	putative glucose-6-phosphate/phosphate-transloca tor precursor [Oryza sativa (japonica cultivar-group)]	392	200bits(508)	1e-50	97/137(70%)	105/137(76%)		-1	413-3	232-368	At1g61800	1e-70	Cellular transport, transport facilitation and transport routes	20.01 transported compounds (substrates)
DT210986	N103E2	293	OC0133	0	1				gb|AAN18191.1|	At1g09020/F7G19_11 putative activator subunit of SNF1-related protein kinase SNF4[Arabidopsis thaliana]	487	61.6bits(148)	6e-09	40/107(37%)	56/107(52%)	20/107(18%)	2	14-274	238-334	At1g09020	1e-10	Metabolism	01.05 C-compound and carbohydrate metabolism
DT210989	N103E6	560	OC0134	0	1				gb|EAA55116.1|	predicted protein [Magnaporthe grisea 70-15]	819	35.4bits(80)	0.78	21/52(40%)	26/52(50%)		-2	322-167	138-189	At5g15230	0.09	No hits found	No hits found
DT210992	N103E9	455	OC0135_a	0	1				dbj|BAA06460.1|	TED2 [Zinnia elegans]	325	241bits(616)	3e-63	114/151(75%)	130/151(86%)		2	2-454	109-259	At5g61510	4e-60	Metabolism	01. metabolism
DT212532	E001C12	339	OC0135_b																	At5g61510	9e-37	Metabolism	01. metabolism
DT213598	E016E2	339	OC0135_b																	At5g61510	1e-39	Metabolism	01. metabolism
DT211312	N108E3	338	OC0135_b	2	1				dbj|BAA06460.1|	TED2 [Zinnia elegans]	325	176bits(447)	1e-43	83/112(74%)	93/112(83%)	0	2	2-337	148-259	At5g61510	1e-41	Metabolism	01. metabolism
DT210997	N103F4	377	OC0138	0	1				ref|XP_459461.1|	unnamed protein product [Debaryomyces hansenii]	1215	31.6bits(70)	6.4	16/41(39%)	22/41(53%)		-1	329-207	41-81	At5g25420	2.9	No hits found	No hits found
DT210976	N103D2	442	OC0140																	At2g14950	1e-05	Transposable elements, viral and plasmid proteins	38.02 non-LTR retroelements (retroviral)
DT211002	N103G1	443	OC0140	0	2				gb|AAV32822.1|	transposase [Zea mays]	674	52.0bits(123)	5e-06	23/35(65%)	30/35(85%)		-3	105-1	580-614	At2g14950	1e-06	Transposable elements, viral and plasmid proteins	38.02 non-LTR retroelements (retroviral)
DT211004	N103G3	509	OC0141	0	1				gb|AAS79611.1|	putative transposase En/Spm [Ipomoea trifida]	395	53.1bits(126)	3e-06	30/98(30%)	51/98(52%)		1	70-363	188-278	At1g03620	0.003	No hits found	No hits found
DT211005	N103G4	315	OC0142	0	1				gb|AAM91206.1|	aspartate aminotransferase AAT1 [Arabidopsis thaliana]	430	187bits(475)	7e-47	91/103(88%)	97/103(94%)		2	5-313	25-127	At2g30970	6e-49	Metabolism	01.01 amino acid metabolism
DT210958	N103A9	767	OC0143						ref|NP_921613.1|	putative DNA-binding protein [Oryza sativa (japonica cultivar-group)]	1066	62.8bits(151)	9e-09	27/41(65%)	38/41(92%)		-3	342-220	187-227	At5g47430	3e-07	Classification not yet clear-cut	98 CLASSIFICATION NOT YET CLEAR-CUT
DT211006	N103G5	781	OC0143	0	2															At5g47430	3e-07	Classification not yet clear-cut	98 CLASSIFICATION NOT YET CLEAR-CUT
DT211000	N103F7	238	OC0144						gb|AAM66035.1|	unknown [Arabidopsis thaliana]	229	56.2bits(134)	2e-07	29/68(42%)	35/68(51%)		3	30-233	137-202	At5g62290	5e-17	Cellular transport, transport facilitation and transport routes	20.03 transport facilitation
DT211007	N103G7	238	OC0144	0	2															At5g62290	4e-14	Cellular transport, transport facilitation and transport routes	20.03 transport facilitation
DT211008	N103G8	470	OC0145	0	1				dbj|BAD44652.1|	hypothetical protein [Arabidopsis thaliana] phosphomevalonate kinase [Hevea brasiliensis]	505	57.8bits(138)	9e-08	27/30(90%)	30/30(100%)		3	381-470	1-30	At1g31910	4e-09	Metabolism	01.06 lipid, fatty acid and isoprenoid metabolism
DT211009	N103G10	331	OC0146	0	1				gb|AAC34331.1|	Unknown protein [Arabidopsis thaliana]	461	98.2bits(243)	6e-20	49/78(62%)	58/78(74%)	1/78(1%)	1	1-231	266-341	At1g10020	6e-25	Unclassified proteins	99 UNCLASSIFIED PROTEINS
DT211012	N103H3	99	OC0148	0	1				gb|AAG34812.1|	glutathione S-transferase GST 22 [Glycine max]	210	59.7bits(143)	2e-08	28/32(87%)	30/32(93%)		3	3-98	40-71	At2g30870	4e-08	Metabolism	01.20 secondary metabolism
DT211015	N103H6	341	OC0149	0	1				gb|AAO22065.1|	NtPRp27-like protein [Solanum tuberosum]	226	148bits(373)	5e-35	69/94(73%)	82/94(87%)		1	58-339	24-117	At2g15220	2e-23	Cell rescue, defense and virulence	32.05 disease, virulence and defense
DT211020	N103H12	394	OC0151	0	1				ref|XP_482933.1|	hypothetical protein [Oryza sativa (japonica cultivar-group)]	392	38.1bits(87)	0.069	20/52(38%)	28/52(53%)	1/52(1%)	3	69-221	279-324	At3g15000	2e-09	Unclassified proteins	99 UNCLASSIFIED PROTEINS
DT211022	N104A8	759	OC0153	0	1				gb|AAK96641.1|	At1g31070/F17F8_1 UDP-N-acetylglucosamine pyrophosphorylase-like protein [Arabidopsis thaliana]	505	56.2bits(134)	8e-07	23/35(65%)	31/35(88%)		-3	529-6	35-95	At1g31070	2e-08	Metabolism	01.05 C-compound and carbohydrate metabolism
DT211026	N104A10	449	OC0155	0	1				gb|AAM65148.1|	unknown LEM3 (ligand-effect modulator 3)-like [Oryza sativa [Arabidopsis thaliana]	350	85.9bits(211)	1e-24	37/52(71%)	46/52(88%)		-2	307-21	23-118	At1g54320	6e-32	Cell cycle and DNA processing	10.03 cell cycle
DT211027	N104B1	640	OC0156	0	1				gb|AAL24382.1|	putative protein putative DNA binding protein [Arabidopsis thaliana]	296	89.7bits(221)	8e-22	46/94(48%)	59/94(62%)		3	102-100	199-198	At2g41870	1e-32	Subcellular localization	70.02 eukaryotic plasma membrane / membrane attached
DT210896	N102A8	488	OC0157						gb|AAD30579.1|	Similar to dTDP-D-glucose 4,6-dehydratase [Arabidopsis thaliana]	669	234bits(598)	2e-69	116/133(87%)	122/133(91%)		-2	400-387	528-532	At1g78570	1e-71	Metabolism	01.05 C-compound and carbohydrate metabolism
DT211028	N104B4	522	OC0157	0	2															At1g78570	8e-28	Metabolism	01.05 C-compound and carbohydrate metabolism
DT211029	N104B5	439	OC0158	0	1				dbj|BAC42602.1|	unknown protein hydrolase, alpha/beta fold family protein [Arabidopsis thaliana]	418	217bits(553)	6e-56	105/147(71%)	120/147(81%)	3/147(2%)	2	8-439	23-169	At4g24160	7e-58	Metabolism	01.06 lipid, fatty acid and isoprenoid metabolism
DT211030	N104B6	221	OC0159	0	1				gb|AAT08648.1|	ADP-ribosylation factor [Hyacinthus orientalis]	199	67.4bits(163)	1e-10	36/48(75%)	39/48(81%)		2	77-220	5-52	At5g14670	5e-11	Cellular transport, transport facilitation and transport routes	20.09 transport routes
DT211033	N104B10	329	OC0160	0	1				gb|AAL33788.1|	putative ATP citrate lyase [Arabidopsis thaliana]	608	145bits(367)	4e-42	71/83(85%)	78/83(93%)		-1	251-256	264-262	At5g49460	4e-44	Energy	02.10 tricarboxylic-acid pathway (citrate cycle, Krebs cycle, TCA cycle)
DT211035	N104B12	299	OC0161	0	1				gb|AAP37803.1|	At4g35750 Rho-GTPase-activating protein-like [Oryza sativa [Arabidopsis thaliana]	202	95.5bits(236)	5e-25	47/72(65%)	60/72(83%)	1/72(1%)	2	2-281	33-126	At4g35750	7e-27	Unclassified proteins	99 UNCLASSIFIED PROTEINS
DT211038	N104C6	526	OC0162	0	1				ref|XP_066585.2|	PREDICTED: similar to testis expressed sequence 13A [Homo sapiens]	993	36.2bits(82)	0.38	32/132(24%)	52/132(39%)	5/132(3%)	3	111-491	560-688	At5g40450	0.32	No hits found	No hits found
DT211040	N104C8	323	OC0163	0	1				gb|AAO51597.1|	similar to Methanosarcina mazei (Methanosarcina frisia) [Dictyostelium discoideum]	317	31.2bits(69)	8.4	26/91(28%)	39/91(42%)	16/91(17%)	-3	249-25	69-156	At2g38990	2.3	No hits found	No hits found
DT211041	N104C9	275	OC0164	0	1				gb|AAN15337.1|	poly(A)-binding protein II-like [Arabidopsis thaliana]	220	169bits(427)	3e-41	81/91(89%)	87/91(95%)		-1	275-3	104-193	At5g65260	2e-43	Classification not yet clear-cut	98 CLASSIFICATION NOT YET CLEAR-CUT
DT211045	N104D1	534	OC0165	0	1				dbj|BAB64343.1|	AtRAD51Calpha repair protein [Arabidopsis thaliana]	363	228bits(581)	5e-62	114/167(68%)	140/167(83%)	2/167(1%)	2	38-60	119-100	At2g45280	5e-64	Cell cycle and DNA processing	10.01 DNA processing
DT211048	N104D5b	66	OC0166	0	1				emb|CAB81923.1|	putative protein [Arabidopsis thaliana]	1467	30.8bits(68)	9.2	13/21(61%)	17/21(80%)		-2	65-3	1215-1235	At5g01400	0.043	No hits found	No hits found
DT211050	N104D7	630	OC0167	0	1				dbj|BAB08914.1|	senescence-associated protein 5-like protein [Arabidopsis thaliana]	269	247bits(630)	2e-64	109/166(65%)	137/166(82%)	3/166(1%)	3	3-586	94-66	At5g46700	1e-66	Cell fate	40.20 cell aging
DT211055	N104E3	360	OC0168																	At1g12010	3e-34	Metabolism	01.20 secondary metabolism
DT211170	N106C1	357	OC0168																	At1g62380	7e-56	Metabolism	01.20 secondary metabolism
DT211344	N109A6	353	OC0168																	At1g62380	1e-56	Metabolism	01.20 secondary metabolism
DT211576	N112F4	357	OC0168																	At1g62380	2e-57	Metabolism	01.20 secondary metabolism
DT211661	N114A4	357	OC0168																	At1g62380	1e-57	Metabolism	01.20 secondary metabolism
DT211695	N114E6	357	OC0168																	At1g62380	3e-56	Metabolism	01.20 secondary metabolism
DT211868	N119H9	357	OC0168						dbj|BAA34924.1|	1-aminocyclopropane-1-carboxylate oxidase [Lycopersicon esculentum]	320	232bits(591)	2e-60	110/118(93%)	115/118(97%)		3	3-356	112-229	At1g62380	4e-58	Metabolism	01.20 secondary metabolism
DT211917	N120F3	357	OC0168																	At1g62380	3e-56	Metabolism	01.20 secondary metabolism
DT212064	N122G8	357	OC0168	0	9															At1g62380	1e-57	Metabolism	01.20 secondary metabolism
DT211059	N104E8	242	OC0171	0	1				gb|AAK01470.1|	floral homeotic protein HUA1 [Arabidopsis thaliana]	524	52.4bits(124)	3e-06	32/82(39%)	48/82(58%)	5/82(6%)	3	12-242	86-164	At3g27010	2.3	No hits found	No hits found
DT210862	N101E8	279	OC0172																	At5g64610	2e-42	Classification not yet clear-cut	98 CLASSIFICATION NOT YET CLEAR-CUT
DT211060	N104E9	276	OC0172	0	2				pir||T14282	embryogenic callus protein 181 [Daucus carota]	433	175bits(443)	4e-43	85/91(93%)	86/91(94%)		3	3-275	85-175	At5g64610	5e-45	Classification not yet clear-cut	98 CLASSIFICATION NOT YET CLEAR-CUT
DT211062	N104F1	672	OC0173	0	1				gb|AAB37231.1|	cytochrome P-450 [Phalaenopsis sp]	426	265bits(677)	7e-70	129/176(73%)	148/176(84%)	1/176(0%)	2	2-526	249-424	At1g74110	4e-71	Metabolism	01.20 secondary metabolism
DT211066	N104F6	443	OC0174	0	1				dbj|BAB64530.1|	polyphenol oxidase [Pyrus pyrifolia]	593	38.9bits(89)	0.004	32/101(31%)	48/101(47%)	14/101(13%)	-1	332-5	40-144	At5g15530	0.43	No hits found	No hits found
DT211074	N104G5	478	OC0177	0	1				gb|AAP31952.1|	At1g12680 calcium dependent protein kinase [Arabidopsis thaliana]	470	181bits(459)	6e-45	89/154(57%)	117/154(75%)		1	1-462	187-339	At1g12680	9e-47	Cellular communication/signal transduction mechanism	30.01 intracellular signalling
DT210897	N102A9	225	OC0178						gb|AAK15575.1|	putative ribosomal S29 protein [Arabidopsis thaliana]	56	117bits(293)	9e-26	50/54(92%)	51/54(94%)		3	63-224	1-54	At4g33865	7e-28	Protein synthesis	12.01 ribosome biogenesis
DT211003	N103G2	234	OC0178																	At4g33865	8e-28	Protein synthesis	12.01 ribosome biogenesis
DT211075	N104G10	234	OC0178	0	3															At4g33865	8e-28	Protein synthesis	12.01 ribosome biogenesis
DT211077	N104G12	652	OC0180	0	1				ref|XP_475642.1|	putative Arginyl-tRNA synthetase [Oryza sativa (japonica cultivar-group)]	606	276bits(707)	7e-76	134/183(73%)	154/183(84%)	1/183(0%)	-2	600-602	209-207	At1g66530	9e-86	Protein synthesis	12.10 aminoacyl-tRNA-synthetases
DT211078	N104H1	356	OC0181	0	1				gb|AAQ89627.1|	At5g22210 [Arabidopsis thaliana]	80	101bits(251)	7e-21	49/80(61%)	64/80(80%)	4/80(5%)	2	83-310	1-80	At5g22210	1e-22	Unclassified proteins	99 UNCLASSIFIED PROTEINS
DT211082	N104H5	431	OC0182	0	1				gb|AAN15715.1|	putative protein RNA recognition motif (RRM)-containing protein E-8 [Arabidopsis thaliana]	433	55.8bits(133)	6e-13	26/40(65%)	31/40(77%)		1	10-310	163-272	At4g32720	4e-16	Unclassified proteins	99 UNCLASSIFIED PROTEINS
DT211084	N104H7	464	OC0184	0	1				dbj|BAD27390.1|	gamma-glutamylcysteine synthetase [Zinnia elegans]	523	275bits(702)	3e-73	136/154(88%)	138/154(89%)		3	3-464	99-252	At4g23100	2e-73	Metabolism	01.20 secondary metabolism
DT211095	N105A12	733	OC0186	0	1				gb|AAM67485.1|	putative pectinesterase [Arabidopsis thaliana]	547	353bits(905)	3e-96	172/238(72%)	200/238(84%)		1	16-729	230-457	At2g26440	8e-99	Biogenesis of cellular components	42.01 cell wall
DT211100	N105B7	264	OC0187	0	1				dbj|BAC41877.1|	unknown protein [Arabidopsis thaliana]	320	93.6bits(231)	1e-18	45/86(52%)	63/86(73%)	1/86(1%)	3	9-263	134-219	At2g27770	2e-20	Unclassified proteins	99 UNCLASSIFIED PROTEINS
DT211101	N105B8	543	OC0188	0	1				emb|CAB79601.1|	putative protein [Arabidopsis thaliana]	218	155bits(393)	4e-37	74/85(87%)	81/85(95%)	1/85(1%)	1	67-318	115-199	At4g27990	2e-45	Unclassified proteins	99 UNCLASSIFIED PROTEINS
DT211103	N105B10	296	OC0189	0	1				gb|AAK40361.1|	CTR1-like protein kinase [Rosa hybrid cultivar]	847	150bits(379)	9e-36	69/85(81%)	78/85(91%)		1	16-270	762-846	At5g03730	2e-35	Cellular communication/signal transduction mechanism	30.01 intracellular signalling
DT211105	N105C2	514	OC0190	0	1				gb|AAU21476.1|	chloroplast photosystem I reaction center V [Camellia sinensis]	145	211bits(536)	8e-54	112/138(81%)	118/138(85%)	1/138(0%)	-1	475-65	11-144	At1g55670	5e-55	Unclassified proteins	99 UNCLASSIFIED PROTEINS
DT211106	N105C3	625	OC0191	0	1				gb|AAM13845.1|	unknown protein putative cyclophylin protein [Arabidopsis thaliana]	837	57.0bits(136)	3e-07	34/50(68%)	36/50(72%)	7/50(14%)	1	406-534	657-703	At4g32420	1e-44	Protein fate (folding, modification, destination)	14.01 protein folding and stabilization
DT211110	N105C9	448	OC0194	0	1				dbj|BAB08590.1|	unnamed protein product [Arabidopsis thaliana]	168	33.5bits(75)	1.7	16/32(50%)	19/32(59%)	3/32(9%)	3	15-101	71-102	At5g55210	4e-06	Unclassified proteins	99 UNCLASSIFIED PROTEINS
DT211111	N105C10	500	OC0195	0	1				gb|AAM16216.1|	At2g28430/T1B3.5 [Arabidopsis thaliana]	85	77.4bits(189)	1e-13	41/87(47%)	56/87(64%)	6/87(6%)	2	95-337	1-85	At2g28430	4e-15	Unclassified proteins	99 UNCLASSIFIED PROTEINS
DT211114	N105D1	371	OC0197	0	1				dbj|BAB02857.1|	unnamed protein product F-box family protein [Arabidopsis thaliana]	507	57.0bits(136)	1e-07	39/111(35%)	61/111(54%)		3	30-362	204-308	At3g28410	5e-09	Classification not yet clear-cut	98 CLASSIFICATION NOT YET CLEAR-CUT
DT210802	MMD019E4	527	OC0200						gb|AAR31232.1|	RL1 [Human herpesvirus 5]	306	34.7bits(78)	1.1	19/44(43%)	22/44(50%)		3	396-527	225-267	At5g48920	0.42	No hits found	No hits found
DT211118	N105D7	523	OC0200	0	2															At5g48920	0.41	No hits found	No hits found
DT211120	N105D9	364	OC0201	0	1				emb|CAB80740.1|	AT4g02470 AAA-type ATPase family protein [Arabidopsis thaliana]	371	218bits(554)	5e-56	110/119(92%)	114/119(95%)		1	7-363	32-150	At4g02470	4e-58	Classification not yet clear-cut	98 CLASSIFICATION NOT YET CLEAR-CUT
DT211123	N105E3	586	OC0202	0	1				gb|AAD28287.1|	stearoyl acyl carrier protein desaturase Lldd3A20 [Lupinus luteus]	384	301bits(770)	8e-81	141/169(83%)	162/169(95%)		1	19-525	216-384	At1g43800	2e-75	Metabolism	01.06 lipid, fatty acid and isoprenoid metabolism
DT211130	N105F7	468	OC0205	0	1				dbj|BAC16228.1|	putative TPR-containing nuclear phosphoprotein [Oryza sativa]	1069	63.9bits(154)	1e-09	45/131(34%)	61/131(46%)	5/131(3%)	1	22-399	944-1069	At1g05490	0.0007	No hits found	No hits found
DT211132	N105F9	480	OC0207	0	1				gb|AAH79740.1|	MGC84165 protein [Xenopus laevis]	1007	34.7bits(78)	0.86	15/34(44%)	21/34(61%)		-1	312-211	202-235	At1g49490	0.002	No hits found	No hits found
DT211134	N105F12	610	OC0209	0	1				gb|AAO42089.1|	putative receptor protein kinase [Arabidopsis thaliana]	1005	118bits(296)	8e-26	74/206(35%)	106/206(51%)	3/206(1%)	1	1-270	497-156	At5g25930	7e-39	Cellular communication/signal transduction mechanism	30.01 intracellular signalling
DT211135	N105G3	653	OC0210	0	1				gb|EAK88280.1|	signal peptide, possible 4-5x transmembrane domain, SKSR family [Cryptosporidium parvum]	924	33.1bits(74)	5.5	21/82(25%)	38/82(46%)		3	117-362	133-212	At2g16880	1.6	No hits found	No hits found
DT211138	N105G6	693	OC0211	0	1				gb|AAM28868.1|	long chain acyl-CoA synthetase 1 [Arabidopsis thaliana]	660	346bits(888)	3e-94	162/229(70%)	191/229(83%)		2	5-691	332-560	At2g47240	7e-97	Metabolism	01.06 lipid, fatty acid and isoprenoid metabolism
DT211139	N105G7	927	OC0212	0	1				pir||B86392	T1K7.11 protein - cobalamin synthesis/P47K family protein [Arabidopsis thaliana]	354	375bits(964)	1e-103	204/302(67%)	237/302(78%)	4/302(1%)	3	3-896	13-290	At1g26520	e-102	Subcellular localization	70.03 cytoplasm
DT211142	N105G10	328	OC0213	0	1				dbj|BAB02001.1|	unnamed protein product [Arabidopsis thaliana] ubiquitin conjugating enzyme-like [Oryza sativa]	409	155bits(392)	3e-37	74/89(83%)	79/89(88%)		3	18-284	80-168	At3g24515	4e-39	Protein fate (folding, modification, destination)	14.07 protein modification
DT211143	N105G11	487	OC0214	0	1				ref|XP_475868.1|	putative ATP synthase beta chain [Oryza sativa (japonica cultivar-group)]	552	145bits(365)	5e-34	72/104(69%)	79/104(75%)		2	176-487	33-136	At5g08690	9e-32	Subcellular localization	70.16 mitochondrion
DT211144	N105H2	182	OC0215	0	1				gb|AAM20314.1|	unknown protein [Arabidopsis thaliana]	831	36.2bits(82)	0.27	17/25(68%)	19/25(76%)		3	21-95	788-811	At1g29350	5e-09	Unclassified proteins	99 UNCLASSIFIED PROTEINS
DT211145	N105H3	413	OC0216	0	1				emb|CAA58038.1|	coproporphyrinogen oxidase [Nicotiana tabacum]	397	247bits(631)	6e-65	117/133(87%)	121/133(90%)		3	15-413	96-225	At1g03475	5e-63	Metabolism	01.07 metabolism of vitamins, cofactors, and prosthetic groups
DT211146	N105H4	428	OC0217	0	1				gb|AAG49031.1|	ripening regulated protein DDTFR10/A [Lycopersicon esculentum]	214	69.7bits(169)	2e-11	45/109(41%)	51/109(46%)	3/109(2%)	2	2-319	105-199	At5g61600	2e-11	Transcription	11.02 RNA synthesis
DT211150	N105H8	553	OC0219	0	1				dbj|BAC85695.1|	unnamed protein product [Homo sapiens]	174	36.2bits(82)	0.43	22/52(42%)	31/52(59%)	4/52(7%)	-1	412-269	112-162	At5g11550	0.2	No hits found	No hits found
DT211154	N106A1	519	OC0220	0	1				pir||H86300	F19K19.12 protein - [Arabidopsis thaliana]	342	290bits(742)	1e-77	130/172(75%)	153/172(88%)		-3	517-2	63-234	At1g16560	6e-80	Interaction with the cellular environment	34.01 ionic homeostasis
DT211155	N106A2	624	OC0221	0	1				gb|AAO85883.1|	leaf ubiquitous urease [Glycine max]	837	235bits(600)	5e-61	117/160(73%)	130/160(81%)		-3	622-143	678-837	At1g67550	4e-68	Metabolism	01.01 amino acid metabolism
DT211156	N106A3	649	OC0222	0	1				gb|AAQ96375.1|	60S ribosomal protein L13 [Solanum brevidens]	200	322bits(824)	6e-87	156/191(81%)	171/191(89%)	1/191(0%)	3	30-599	1-191	At3g49010	6e-96	Protein synthesis	12.01 ribosome biogenesis
DT211157	N106A4	488	OC0223	0	1				emb|CAB68196.1|	putative protein [Arabidopsis thaliana] putative chromaffin granule ATPase II homolog [Oryza sativa]	605	248bits(634)	3e-65	125/169(73%)	137/169(81%)	7/169(4%)	2	2-487	153-320	At3g58580	3e-67	Transcription	11.02 RNA synthesis
DT211159	N106A8	963	OC0224	0	1				gb|AAF23207.1|	putative ubiquitin carboxyl-terminal hydrolase [Arabidopsis thaliana]	1124	484bits(1246)	1e-135	238/313(76%)	263/313(84%)	1/313(0%)	2	2-937	813-1124	At3g11910	e-144	Protein fate (folding, modification, destination)	14.07 protein modification
DT211165	N106B5	308	OC0227	0	1				gb|AAF34799.1|	40S ribosomal protein S16 [Euphorbia esula]	144	179bits(454)	2e-44	90/102(88%)	95/102(93%)		2	2-307	11-112	At2g09990	4e-43	Protein synthesis	12.01 ribosome biogenesis
DT211168	N106B9	327	OC0228	0	1				gb|AAS67875.1|	chloroplast threonine synthase [Medicago sativa]	305	183bits(464)	1e-45	87/91(95%)	89/91(97%)		-2	326-54	8-98	At4g29840	3e-47	Metabolism	01.01 amino acid metabolism
DT211173	N106C7	345	OC0230	0	1				emb|CAA83941.1|	cytochrome P-450 oxidase [Mentha x piperita]	502	81.6bits(200)	5e-15	41/97(42%)	61/97(62%)	1/97(1%)	2	50-337	169-265	At4g31500	1e-15	Classification not yet clear-cut	98 CLASSIFICATION NOT YET CLEAR-CUT
DT211174	N106C8	640	OC0231	0	1				gb|AAG17618.1|	phosphoenolpyruvate carboxylase [Flaveria trinervia]	965	304bits(779)	9e-82	147/155(94%)	152/155(98%)		-3	638-174	811-965	At1g53310	1e-74	Metabolism	01.05 C-compound and carbohydrate metabolism
DT211178	N106D3	520	OC0232	0	1				ref|XP_466814.1|	glycolipid transfer protein-like [Oryza sativa (japonica cultivar-group)]	202	226bits(576)	2e-58	102/140(72%)	127/140(90%)		3	15-434	62-201	At2g33470	3e-58	Interaction with the cellular environment	34.11 cellular sensing and response
DT211180	N106D6	598	OC0233	0	1				gb|AAM70565.1|	At2g39980/T28M21.14 putative anthocyanin 5-aromatic acyltransferase [Arabidopsis thaliana]	482	306bits(784)	2e-82	143/184(77%)	164/184(89%)		3	15-566	297-480	At2g39980	9e-85	Metabolism	01.20 secondary metabolism
DT211183	N106D10	383	OC0235	0	1				emb|CAE76632.1|	leucine rich repeat protein [Cicer arietinum]	368	155bits(393)	2e-37	78/125(62%)	94/125(75%)		-2	382-8	194-174	At3g12610	7e-38	Cell rescue, defense and virulence	32.05 disease, virulence and defense
DT211187	N106E2	359	OC0236	0	1				gb|AAD47346.1|	ribosomal protein S26 [Pisum sativum]	130	165bits(417)	4e-40	77/102(75%)	82/102(80%)		3	3-308	9-110	At3g56340	3e-47	Protein synthesis	12.01 ribosome biogenesis
DT211188	N106E3	438	OC0237	0	1				dbj|BAC84674.1|	hypothetical protein [Oryza sativa (japonica cultivar-group)]	149	32.0bits(71)	4.8	13/34(38%)	20/34(58%)		1	169-270	99-132	At5g40820	0.95	No hits found	No hits found
DT211189	N106E4	498	OC0238	0	1				dbj|BAC57960.1|	phosphoethanolamine N-methyltransferase [Aster tripolium]	493	292bits(747)	3e-78	140/161(86%)	150/161(93%)		-2	497-15	47-207	At1g48600	2e-74	Unclassified proteins	99 UNCLASSIFIED PROTEINS
DT211190	N106E5	682	OC0239	0	1				gb|AAN13148.1|	putative formin protein AHF1 [Arabidopsis thaliana] FH protein NFH2 [Nicotiana tabacum]	1051	234bits(597)	1e-60	129/197(65%)	149/197(75%)	3/197(1%)	2	14-595	831-1026	At3g25500	1e-72	Unclassified proteins	99 UNCLASSIFIED PROTEINS
DT211192	N106E7	518	OC0240	0	1				gb|AAN15434.1|	oxysterol-binding protein [Arabidopsis thaliana]	457	181bits(460)	6e-45	81/125(64%)	102/125(81%)	1/125(0%)	-3	516-145	331-455	At5g59420	8e-47	Metabolism	01.06 lipid, fatty acid and isoprenoid metabolism
DT211193	N106E9	289	OC0241	0	1				gb|AAL07172.1|	putative histone acetyltransferase [Arabidopsis thaliana]	565	185bits(469)	4e-46	85/94(90%)	92/94(97%)		-1	289-8	421-514	At5g50320	3e-48	Cell cycle and DNA processing	10.01 DNA processing
DT211201	N106F7	245	OC0243	0	1				gb|AAC18931.1|	hypothetical protein [Arabidopsis thaliana]	216	32.0bits(71)	4.8	13/24(54%)	17/24(70%)		-2	184-113	191-214	At2g02550	0.093	No hits found	No hits found
DT211202	N106F9	545	OC0244	0	1				gb|AAF72197.1|	glutathione S-transferase [Euphorbia esula]	225	111bits(277)	1e-23	55/70(78%)	61/70(87%)	2/70(2%)	1	337-540	1-70	At2g02390	1e-19	Metabolism	01.20 secondary metabolism
DT211096	N105B1	613	OC0245																	At1g09850	4e-54	Protein fate (folding, modification, destination)	14.13 protein degradation
DT211204	N106G3	656	OC0245	0	2				gb|AAD54424.1|	thiol protease [Matricaria chamomilla]	501	369bits(946)	1e-101	174/217(80%)	192/217(88%)		3	6-656	115-330	At1g09850	5e-63	Protein fate (folding, modification, destination)	14.13 protein degradation
DT212679	E003C8	506	OC0246																	At4g30010	6e-27	Unclassified proteins	99 UNCLASSIFIED PROTEINS
DT212999	E007H1	493	OC0246																	At4g30010	1e-26	Unclassified proteins	99 UNCLASSIFIED PROTEINS
DT213301	E012C12	496	OC0246																	At4g30010	4e-26	Unclassified proteins	99 UNCLASSIFIED PROTEINS
DT213383	E013E4	496	OC0246																	At4g30010	3e-27	Unclassified proteins	99 UNCLASSIFIED PROTEINS
DT213984	E022A9	504	OC0246																	At4g30010	9e-28	Unclassified proteins	99 UNCLASSIFIED PROTEINS
DT214084	E023E7	492	OC0246																	At4g30010	3e-27	Unclassified proteins	99 UNCLASSIFIED PROTEINS
DT211205	N106G6	499	OC0246																	At4g30010	3e-27	Unclassified proteins	99 UNCLASSIFIED PROTEINS
DT211235	N107B8	471	OC0246						gb|AAP34362.1|	fiber protein Fb15 [Gossypium barbadense]	90	139bits(350)	2e-32	61/90(67%)	76/90(84%)		-1	432-163	1-90	At4g30010	9e-28	Unclassified proteins	99 UNCLASSIFIED PROTEINS
DT211334	N108H2	500	OC0246																	At4g30010	3e-27	Unclassified proteins	99 UNCLASSIFIED PROTEINS
DT211361	N109D4	470	OC0246																	At4g30010	3e-27	Unclassified proteins	99 UNCLASSIFIED PROTEINS
DT211592	N113A1	499	OC0246																	At4g30010	3e-27	Unclassified proteins	99 UNCLASSIFIED PROTEINS
DT211893	N120C7	504	OC0246	6	6															At4g30010	3e-27	Unclassified proteins	99 UNCLASSIFIED PROTEINS
DT212606	E002C9	536	OC0247																	At5g44730	7e-53	Unclassified proteins	99 UNCLASSIFIED PROTEINS
DT213386	E013E12	532	OC0247																	At5g44730	1e-55	Unclassified proteins	99 UNCLASSIFIED PROTEINS
DT213428	E014B11	406	OC0247																	At5g44730	1e-37	Unclassified proteins	99 UNCLASSIFIED PROTEINS
DT213692	E017G4	524	OC0247						dbj|BAD45384.1|	Dreg-2 like protein [Oryza sativa (japonica cultivar-group)] haloacid dehalogenase-like hydrolase family protein	261	250bits(638)	1e-65	116/143(81%)	133/143(93%)		-3	522-94	105-247	At5g44730	4e-58	Unclassified proteins	99 UNCLASSIFIED PROTEINS
DT213959	E021F11	532	OC0247																	At5g44730	3e-56	Unclassified proteins	99 UNCLASSIFIED PROTEINS
DT214155	E024E11	532	OC0247																	At5g44730	4e-55	Unclassified proteins	99 UNCLASSIFIED PROTEINS
DT211206	N106G7	203	OC0247																	At5g44730	3e-06	Unclassified proteins	99 UNCLASSIFIED PROTEINS
DT211259	N107F3	533	OC0247	6	2															At5g44730	1e-55	Unclassified proteins	99 UNCLASSIFIED PROTEINS
DT211208	N106G10	296	OC0249	0	1				ref|XP_418215.1|	PREDICTED: similar to protein inhibitor of activated STAT, 4 [Gallus gallus]	423	31.6bits(70)	6.4	20/53(37%)	27/53(50%)	6/53(11%)	-1	242-102	76-128	At5g64090	4.4	No hits found	No hits found
DT211211	N106H1	327	OC0250	0	1				emb|CAC19366.1|	fructan 1-exohydrolase I [Cichorium intybus]	568	205bits(522)	2e-52	105/108(97%)	106/108(98%)		-2	326-3	360-467	At3g13790	3e-25	Metabolism	01.05 C-compound and carbohydrate metabolism
DT211213	N106H3	422	OC0251	0	1				gb|AAM65124.1|	unknown [Arabidopsis thaliana]	228	94.4bits(233)	8e-19	53/111(47%)	63/111(56%)	1/111(0%)	-1	386-57	1-111	At5g58640	8e-46	Unclassified proteins	99 UNCLASSIFIED PROTEINS
DT212909	E006E8	241	OC0252_b																	At5g41520	2e-10	Protein synthesis	12.01 ribosome biogenesis
DT213282	E012A10	251	OC0252_b						ref|NP_562300.1|	hypothetical protein CPE1384 [Clostridium perfringens str. 13]	307	31.6bits(70)	6.6	12/25(48%)	19/25(76%)	0	-3	240-166	22-46	At5g41520	2e-10	Protein synthesis	12.01 ribosome biogenesis
DT213615	E016F10	251	OC0252_b																	At5g41520	2e-10	Protein synthesis	12.01 ribosome biogenesis
DT211475	N111A7	250	OC0252_b	3	1															At5g41520	6e-10	Protein synthesis	12.01 ribosome biogenesis
DT211222	N107A2	298	OC0253	0	1				gb|AAS20427.1|	ethylene-responsive factor-like protein 1 [Capsicum annuum]	264	88.2bits(217)	6e-17	45/62(72%)	50/62(80%)		3	18-203	94-153	At1g72360	2e-14	Transcription	11.02 RNA synthesis
DT211224	N107A7	428	OC0254	0	1				ref|XP_463626.1|	P0678F11.21 [Oryza sativa (japonica cultivar-group)]	404	129bits(323)	3e-29	75/130(57%)	86/130(66%)	5/130(3%)	3	45-419	274-397	At1g65320	1e-37	Unclassified proteins	99 UNCLASSIFIED PROTEINS
DT211225	N107A8	383	OC0255	0	1				gb|EAA42041.1|	GLP_68_46797_48179 [Giardia lamblia ATCC 50803] Putative plasma membrane proton ATPase [Oryza sativa]	460	39.3bits(90)	0.03	17/44(38%)	25/44(56%)		1	52-183	30-73	At2g32360	0.04	No hits found	No hits found
DT211229	N107A12	218	OC0256	0	1				sp|P46486|PSAF_FLATR	Photosystem I reaction centre subunit III, chloroplast precursor [Flaveria trinervia]	232	108bits(269)	5e-23	51/61(83%)	55/61(90%)		-3	216-34	171-231	At1g31330	2e-22	Unclassified proteins	99 UNCLASSIFIED PROTEINS
DT211232	N107B3	607	OC0257	0	1				emb|CAA42689.1|	glutamine synthetase [Lactuca sativa]	358	408bits(1049)	1e-113	188/196(95%)	195/196(99%)		1	19-606	132-327	At1g66200	e-111	Metabolism	01.01 amino acid metabolism
DT211233	N107B4	798	OC0258	0	1				ref|XP_475770.1|	unknown protein, contains IQ calmodulin-binding motif [Oryza sativa]	574	72.0bits(175)	2e-11	41/97(42%)	51/97(52%)	5/97(5%)	2	479-169	478-151	At2g02790	2e-11	Unclassified proteins	99 UNCLASSIFIED PROTEINS
DT211234	N107B6	229	OC0259	0	1				gb|AAM13247.1|	unknown protein sts14 [Arabidopsis thaliana] pathogenesis related protein-1 [Zea mays]	185	72.4bits(176)	3e-12	30/41(73%)	33/41(80%)		-3	224-102	145-185	At5g66590	4e-14	Cell rescue, defense and virulence	32.05 disease, virulence and defense
DT211238	N107B11	418	OC0260	0	1				ref|XP_470695.1|	putative splicing factor [Oryza sativa (japonica cultivar-group)]	217	193bits(491)	1e-48	94/115(81%)	102/115(88%)	2/115(1%)	1	61-399	34-148	At1g55310	2e-54	Unclassified proteins	99 UNCLASSIFIED PROTEINS
DT211240	N107C1	530	OC0261	0	1				emb|CAF18245.1|	STYLOSA protein [Antirrhinum majus] WD-40 repeat family protein (LEUNIG) [Arabidopsis thaliana] putative transcriptional corepressor LEUNIG [Oryza sativa]	915	279bits(714)	2e-74	132/155(85%)	143/155(92%)		2	2-466	754-908	At4g32551	6e-74	Transcription	11.02 RNA synthesis
DT211243	N107C7	325	OC0262	0	1				gb|AAL90897.1|	AT5g54830/MBG8_9 [Arabidopsis thaliana] dopamine beta-monooxygenase N-terminal domain-containing protein-like [Oryza sativa]	907	73.9bits(180)	1e-12	45/93(48%)	59/93(63%)	5/93(5%)	1	37-300	813-904	At5g54830	8e-18	Classification not yet clear-cut	98 CLASSIFICATION NOT YET CLEAR-CUT
DT211244	N107C8	254	OC0263	0	1				emb|CAB81317.1|	cellulose synthase catalytic subunit-like protein [Arabidopsis thaliana]	689	53.1bits(126)	2e-06	23/43(53%)	31/43(72%)		3	48-176	359-401	At4g23990	4e-08	Metabolism	01.05 C-compound and carbohydrate metabolism
DT211245	N107C9	347	OC0264	0	1				gb|AAM14209.1|	putative sister-chromatide cohesion protein [Arabidopsis thaliana]	1098	169bits(429)	2e-41	82/114(71%)	95/114(83%)		2	5-346	196-309	At2g47980	2e-43	Unclassified proteins	99 UNCLASSIFIED PROTEINS
DT211246	N107C10	303	OC0265	0	1				gb|AAD22992.2|	F-box protein ORE9, AtFBL7 [Arabidopsis thaliana]	693	175bits(444)	3e-43	83/96(86%)	86/96(89%)		1	16-303	576-671	At2g42620	3e-45	Unclassified proteins	99 UNCLASSIFIED PROTEINS
DT211247	N107C11	736	OC0266	0	1				gb|AAP04109.1|	unknown protein [Arabidopsis thaliana]	509	162bits(411)	6e-39	110/234(47%)	131/234(55%)	11/234(4%)	-3	671-3	110-329	At1g30320	6e-41	Transcription	11.02 RNA synthesis
DT211248	N107C12	435	OC0267	0	1				emb|CAD43603.1|	putative CMP-KDO synthetase [Arabidopsis thaliana]	290	172bits(435)	2e-42	82/96(85%)	90/96(93%)		1	148-67	72-59	At1g53000	1e-43	Metabolism	01.05 C-compound and carbohydrate metabolism
DT211249	N107D1	536	OC0268	0	1				ref|XP_466209.1|	ranBPM-like [Oryza sativa (japonica cultivar-group)]	469	110bits(276)	1e-23	62/152(40%)	85/152(55%)	5/152(3%)	3	96-536	38-189	At1g35470	1e-22	Unclassified proteins	99 UNCLASSIFIED PROTEINS
DT211250	N107D3	378	OC0269	0	1				gb|AAN31903.1|	putative PRLI-interacting factor L [Arabidopsis thaliana]	448	119bits(299)	2e-26	65/121(53%)	73/121(60%)		2	14-376	285-404	At1g80480	1e-51	Subcellular localization	70.03 cytoplasm
DT211176	N106C10	757	OC0270						gb|AAC14482.1|	pyrroline-5-carboxylate reductase [Actinidia deliciosa]	278	354bits(909)	1e-96	182/237(76%)	199/237(83%)	1/237(0%)	1	1-708	39-275	At5g14800	3e-96	Metabolism	01.01 amino acid metabolism
DT211253	N107D9	756	OC0270	0	2															At5g14800	9e-96	Metabolism	01.01 amino acid metabolism
DT211256	N107E5	699	OC0271	0	1				gb|AAF02857.1|	Pectinesterase 1 [Arabidopsis thaliana]	586	370bits(949)	1e-101	172/226(76%)	197/226(87%)		3	21-698	308-533	At1g53840	e-104	Biogenesis of cellular components	42.01 cell wall
DT211260	N107F4	433	OC0272	0	1				gb|AAM61092.1|	proline-rich cell wall protein-like [Arabidopsis thaliana]	221	147bits(371)	8e-35	82/145(56%)	97/145(66%)	9/145(6%)	-3	410-3	23-163	At5g53330	2e-36	Unclassified proteins	99 UNCLASSIFIED PROTEINS
DT211261	N107F5	459	OC0273	0	1				gb|AAL15219.1|	putative protein kinase [Arabidopsis thaliana]	515	90.9bits(224)	9e-18	46/78(58%)	53/78(67%)		-3	235-2	11-88	At5g09890	6e-24	Cellular communication/signal transduction mechanism	30.01 intracellular signalling
DT211262	N107F7	532	OC0274	0	1				gb|AAD17401.1|	putative thioredoxin M [Arabidopsis thaliana]	173	109bits(272)	4e-23	59/108(54%)	75/108(69%)	1/108(0%)	-1	322-2	35-133	At2g15570	4e-25	Protein fate (folding, modification, destination)	14.07 protein modification
DT211264	N107F10	905	OC0275	0	1				emb|CAB78840.1|	hypothetical protein [Arabidopsis thaliana] F-box protein family-like [Oryza sativa	380	145bits(365)	2e-33	105/295(35%)	154/295(52%)	27/295(9%)	3	21-824	12-293	At4g18380	2e-35	Unclassified proteins	99 UNCLASSIFIED PROTEINS
DT211265	N107G1	437	OC0276	0	1				ref|NP_912975.1|	unnamed protein product [Oryza sativa (japonica cultivar-group)] putative argonaute AGO1 protein [Arabidopsis]	904	191bits(484)	6e-48	92/142(64%)	113/142(79%)	2/142(1%)	-1	437-18	245-386	At2g27040	3e-46	Protein synthesis	12.07 translational control
DT211266	N107G3	579	OC0277	0	1				gb|AAQ22634.1|	At3g63250/F16M2_100 homocysteine S-methyltransferase AtHMT-2 [Arabidopsis thaliana]	333	240bits(613)	1e-62	123/190(64%)	146/190(76%)	1/190(0%)	1	13-579	61-245	At3g63250	4e-73	Metabolism	01.01 amino acid metabolism
DT211268	N107G6	659	OC0278	0	1				gb|AAD28640.2|	geranylgeranyl hydrogenase [Glycine max]	462	329bits(843)	4e-89	159/219(72%)	180/219(82%)		1	1-657	197-414	At1g74470	4e-90	Metabolism	01.06 lipid, fatty acid and isoprenoid metabolism
DT211269	N107G8	444	OC0279	0	1				No hits found	No hits found								0-0	0-0	At1g49260	1.7	No hits found	No hits found
DT211270	N107G9	280	OC0280	0	1				gb|AAP31934.1|	At2g35860 GPI-anchored protein [Arabidopsis thaliana]	445	130bits(326)	1e-29	67/93(72%)	72/93(77%)		2	2-280	344-434	At2g35860	2e-31	Unclassified proteins	99 UNCLASSIFIED PROTEINS
DT211271	N107G10	703	OC0281	0	1				gb|AAG43423.1|	pTOR [Arabidopsis thaliana]	2481	399bits(1026)	1e-110	197/239(82%)	216/239(90%)	6/239(2%)	3	3-701	2163-2401	At1g50030	2e-92	Metabolism	01.06 lipid, fatty acid and isoprenoid metabolism
DT211272	N107G11	193	OC0282	0	1				No hits found	No hits found								0-0	0-0	At2g45590	0.27	No hits found	No hits found
DT211279	N107H12	323	OC0284	0	1				gb|AAL85047.1|	unknown protein [Arabidopsis thaliana] putative ripening regulated protein [Oryza sativa]	486	144bits(363)	5e-34	69/93(74%)	81/93(87%)		-1	320-20	206-305	At5g52450	7e-36	Cell rescue, defense and virulence	32.07 detoxification
DT211280	N108A1	360	OC0285	0	1				dbj|BAD35414.1|	hydrolase-like [Oryza sativa (japonica cultivar-group)]	486	164bits(416)	5e-40	71/116(61%)	97/116(83%)	1/116(0%)	2	5-349	362-477	At5g13800	2e-41	Unclassified proteins	99 UNCLASSIFIED PROTEINS
DT211281	N108A2	316	OC0286	0	1				dbj|BAD46159.1|	putative heat shock protein [Oryza sativa (japonica cultivar-group)]	146	71.2bits(173)	7e-12	34/72(47%)	45/72(62%)	3/72(4%)	2	98-304	6-77	At5g37670	5e-12	Cell rescue, defense and virulence	32.01 stress response
DT211282	N108A4	845	OC0287	0	1				gb|AAM19880.1|	At1g07140/F10K1_27 Ran binding protein (AtRanBP1b) [Arabidopsis thaliana]	228	264bits(674)	2e-69	128/174(73%)	146/174(83%)	3/174(1%)	2	35-547	1-174	At2g30060	2e-86	Cell cycle and DNA processing	10.03 cell cycle
DT211283	N108A5	336	OC0288	0	1				gb|AAF21197.1|	unknown protein [Arabidopsis thaliana]	417	94.4bits(233)	8e-19	48/99(48%)	67/99(67%)		3	15-311	236-331	At3g07870	2e-20	Unclassified proteins	99 UNCLASSIFIED PROTEINS
DT211286	N108A9	521	OC0290	0	1				gb|AAG52287.1|	putative GTP-binding protein; 106556-109264 [Arabidopsis thaliana]	576	261bits(668)	4e-69	131/172(76%)	148/172(86%)	3/172(1%)	1	13-519	50-221	At1g52980	3e-71	Protein with binding function or cofactor requirement (structural or catalytic)	16.19 nucleotide binding
DT211289	N108B4	472	OC0291	0	1				gb|AAK08102.1|	mago nashi-like protein [Oryza sativa]	160	290bits(743)	6e-78	137/146(93%)	144/146(98%)		-2	456-19	13-158	At1g02140	5e-75	Transcription	11.09
DT211290	N108B5	1025	OC0292	0	1				ref|XP_463975.1|	putative pentatricopeptide (PPR) repeat-containing protein [Oryza sativa]	903	107bits(268)	4e-22	55/163(33%)	91/163(55%)	12/163(7%)	3	3-455	718-880	At1g71210	3e-22	Unclassified proteins	99 UNCLASSIFIED PROTEINS
DT211291	N108B6	431	OC0293	0	1				dbj|BAA96885.1|	cytochrome P450-like [Arabidopsis thaliana]	477	150bits(378)	1e-35	76/136(55%)	94/136(69%)		2	23-430	208-339	At5g36110	2e-37	Metabolism	01.20 secondary metabolism
DT211293	N108B9	334	OC0294	0	1				gb|AAF98405.1|	Unknown protein [Arabidopsis thaliana] carbohydrate kinase -like [Oryza sativa]	355	154bits(388)	8e-37	77/111(69%)	93/111(83%)		1	1-333	142-252	At1g19600	1e-38	Metabolism	01.05 C-compound and carbohydrate metabolism
DT211294	N108B10	296	OC0295	0	1				gb|AAO50689.1|	unknown protein putative signal recognition particle [Arabidopsis thaliana]	664	94.0bits(232)	1e-18	49/77(63%)	60/77(77%)	2/77(2%)	3	72-296	215-291	At1g67680	2e-20	Protein fate (folding, modification, destination)	14.04 protein targeting, sorting and translocation
DT211296	N108B12	637	OC0296	0	1				gb|AAG51624.1|	putative phorbol ester / diacylglycerol binding protein [Arabidopsis thaliana]	1506	148bits(374)	8e-35	87/169(51%)	119/169(70%)	7/169(4%)	-1	631-146	1288-1455	At1g77800	1e-36	Unclassified proteins	99 UNCLASSIFIED PROTEINS
DT211299	N108C7	350	OC0297	0	1				gb|AAQ19972.1|	cyclin D3-2 [Euphorbia esula]	355	123bits(309)	1e-27	60/116(51%)	84/116(72%)		2	2-349	174-288	At5g67260	9e-24	Cell cycle and DNA processing	10.03 cell cycle
DT211302	N108C11	463	OC0300	0	1				emb|CAC07916.1|	putative protein [Arabidopsis thaliana]	1677	63.9bits(154)	1e-09	51/138(36%)	67/138(48%)	7/138(5%)	-1	415-23	1486-1616	At3g52250	4e-13	Unclassified proteins	99 UNCLASSIFIED PROTEINS
DT211306	N108D5	433	OC0301	0	1				gb|AAN41304.1|	putative transport protein SEC61 beta-subunit [Arabidopsis thaliana]	82	84.3bits(207)	8e-16	40/44(90%)	43/44(97%)		2	221-352	39-82	At3g60540	1e-27	Cellular transport, transport facilitation and transport routes	20.03 transport facilitation
DT211307	N108D6	302	OC0302	0	1				gb|AAQ96835.1|	cysteine proteinase [Glycine max]	215	178bits(451)	4e-44	83/98(84%)	92/98(93%)		1	1-294	9-106	At3g45310	4e-44	Protein fate (folding, modification, destination)	14.10 assembly of protein complexes
DT211311	N108E2	291	OC0304	0	1				gb|AAP47635.1|	lecithine cholesterol acyltransferase-like protein [Medicago truncatula]	680	165bits(417)	4e-40	74/93(79%)	84/93(90%)		1	13-291	537-629	At5g13640	1e-37	Metabolism	01.06 lipid, fatty acid and isoprenoid metabolism
DT211315	N108E8	347	OC0305	0	1				emb|CAA82638.1|	1-acyl-glycerol-3-phosphate acyltransferase (putative) [Zea mays]	374	204bits(520)	4e-52	92/113(81%)	104/113(92%)	1/113(0%)	3	9-344	36-148	At3g57650	1e-52	Metabolism	01.06 lipid, fatty acid and isoprenoid metabolism
DT211231	N107B2	587	OC0306						emb|CAB90634.1|	protein phosphatase 2C (PP2C) [Fagus sylvatica][Populus balsamifera]	397	247bits(631)	4e-66	120/158(75%)	138/158(87%)		3	36-52	240-245	At4g38520	6e-65	Cellular communication/signal transduction mechanism	30.01 intracellular signalling
DT211316	N108E10	505	OC0306	0	2															At4g38520	5e-58	Cellular communication/signal transduction mechanism	30.01 intracellular signalling
DT211317	N108E11	237	OC0307	0	1				gb|AAF79818.1|	T4O12.23 [Arabidopsis thaliana]	263	87.4bits(215)	1e-16	40/76(52%)	58/76(76%)		-2	236-9	87-162	At1g76020	1e-18	Unclassified proteins	99 UNCLASSIFIED PROTEINS
DT211318	N108F1	747	OC0308	0	1				gb|AAD56323.1|	unknown protein [Arabidopsis thaliana]	685	174bits(440)	3e-42	128/286(44%)	150/286(52%)	46/286(16%)	2	14-733	115-391	At3g09070	2e-60	Unclassified proteins	99 UNCLASSIFIED PROTEINS
DT211319	N108F2	529	OC0309	0	1				gb|AAM63092.1|	unknown [Arabidopsis thaliana] 60S ribosomal protein L18A, putative E-12	153	115bits(288)	5e-25	50/91(54%)	62/91(68%)		-3	323-51	57-147	At1g17080	3e-48	Unclassified proteins	99 UNCLASSIFIED PROTEINS
DT211320	N108F7	444	OC0310_b	0	1				gb|AAC05983.1|	aspartokinase-homoserine dehydrogenase [Glycine max]	909	246bits(627)	2e-64	121/141(85%)	133/141(94%)		2	20-442	658-798	At4g19710	3e-63	Metabolism	01.01 amino acid metabolism
DT212813	E005B4	194	OC0311_a																	At3g11250	3e-13	Protein synthesis	12.01 ribosome biogenesis
DT212815	E005B6	193	OC0311_a																	At3g11250	2e-23	Protein synthesis	12.01 ribosome biogenesis
DT212859	E005G9	352	OC0311_a																	At3g11250	1e-50	Protein synthesis	12.01 ribosome biogenesis
DT213200	E010G10	352	OC0311_a																	At3g11250	2e-49	Protein synthesis	12.01 ribosome biogenesis
DT213994	E022B11	352	OC0311_a																	At3g11250	9e-50	Protein synthesis	12.01 ribosome biogenesis
DT214103	E023H2	406	OC0311_a																	At3g11250	4e-48	Protein synthesis	12.01 ribosome biogenesis
DT211323	N108F11	352	OC0311_a																	At3g11250	1e-50	Protein synthesis	12.01 ribosome biogenesis
DT211729	N118A8	352	OC0311_a	6	2				sp|P50346|RLA0_SOYBN	acidic ribosomal protein P0 [Glycine max]	320	199bits(505)	3e-50	101/117(86%)	108/117(92%)	0	-1	352-2	154-270	At3g11250	2e-50	Protein synthesis	12.01 ribosome biogenesis
DT213923	E021B4	719	OC0311_b	1	0				gb|AAB63814.1|	acidic ribosomal protein P0 [Glycine max]	320	211bits(536)	2e-53	105/122(86%)	114/122(93%)		2	11-376	157-278	At3g11250	2e-64	Protein synthesis	12.01 ribosome biogenesis
DT211324	N108G1	631	OC0312	0	1				gb|AAO63938.1|	unknown protein [Arabidopsis thaliana]	589	260bits(665)	1e-68	129/201(64%)	154/201(76%)	4/201(1%)	3	6-596	155-354	At4g30780	9e-71	Unclassified proteins	99 UNCLASSIFIED PROTEINS
DT211325	N108G2	246	OC0313	0	1				gb|AAC14524.1|	3-beta-hydroxysteroid dehydrogenase [Arabidopsis thaliana]	390	134bits(338)	5e-31	64/80(80%)	70/80(87%)		1	4-243	221-300	At2g26260	5e-33	Metabolism	01.05 C-compound and carbohydrate metabolism
DT211326	N108G3	844	OC0314_a	0	1				gb|AAB84222.1|	auxin-induced protein [Helianthus annuus]	338	464bits(1194)	1e-129	228/276(82%)	252/276(91%)		-1	829-2	1-275	At1g60710	e-130	Subcellular localization	70.03 cytoplasm
DT211328	N108G6	413	OC0315	0	1				gb|AAB67738.1|	imidazoleglycerol-phosphate dehydratase [Pisum sativum]	281	179bits(455)	1e-44	87/95(91%)	93/95(97%)		-2	412-128	187-281	At4g14910	2e-45	Metabolism	01.01 amino acid metabolism
DT213027	E008C11	520	OC0316																	At1g77120	5e-74	Metabolism	01.05 C-compound and carbohydrate metabolism
DT213399	E013G6	604	OC0316																	At1g77120	4e-96	Metabolism	01.05 C-compound and carbohydrate metabolism
DT213469	E014G6	604	OC0316																	At1g77120	4e-96	Metabolism	01.05 C-compound and carbohydrate metabolism
DT213627	E016H4	605	OC0316						pir||JC4320	alcohol dehydrogenase (EC 1.1.1.1) [Lactuca sativa]	380	364bits(935)	1e-100	179/196(91%)	183/196(93%)		1	16-603	58-253	At1g77120	2e-93	Metabolism	01.05 C-compound and carbohydrate metabolism
DT213734	E018D3	506	OC0316																	At1g77120	2e-76	Metabolism	01.05 C-compound and carbohydrate metabolism
DT213752	E018F1	300	OC0316																	At1g77120	9e-39	Metabolism	01.05 C-compound and carbohydrate metabolism
DT214145	E024D8	600	OC0316																	At1g77120	4e-93	Metabolism	01.05 C-compound and carbohydrate metabolism
DT211140	N105G8	563	OC0316																	At1g77120	1e-74	Metabolism	01.05 C-compound and carbohydrate metabolism
DT211329	N108G7	604	OC0316																	At1g77120	2e-95	Metabolism	01.05 C-compound and carbohydrate metabolism
DT211628	N113E3	243	OC0316																	At1g77120	2e-36	Metabolism	01.05 C-compound and carbohydrate metabolism
DT211932	N120G11	605	OC0316	7	4															At1g77120	2e-94	Metabolism	01.05 C-compound and carbohydrate metabolism
DT211330	N108G8	592	OC0317	0	1				gb|AAO50522.1|	putative electron transport flavoprotein [Arabidopsis thaliana]	363	259bits(661)	4e-68	133/187(71%)	155/187(82%)	3/187(1%)	1	1-552	176-362	At1g50940	2e-78	Energy	02.13 respiration
DT211331	N108G9	559	OC0318	0	1				emb|CAB80289.1|	putative protein [Arabidopsis thaliana]	430	244bits(622)	1e-63	124/148(83%)	134/148(90%)		3	114-557	1-148	At4g35730	8e-66	Unclassified proteins	99 UNCLASSIFIED PROTEINS
DT211332	N108G12	183	OC0319	0	1				gb|AAM44908.1|	unknown protein [Arabidopsis thaliana]	718	105bits(262)	4e-22	47/60(78%)	53/60(88%)		2	2-181	426-485	At5g50210	2e-24	Metabolism	01.07 metabolism of vitamins, cofactors, and prosthetic groups
DT210877	N101G8	444	OC0320																	At5g62280	4e-30	Unclassified proteins	99 UNCLASSIFIED PROTEINS
DT211336	N108H7	443	OC0320	0	2				gb|AAR23725.1|	At5g62280 [Arabidopsis thaliana]	236	142bits(358)	3e-33	71/141(50%)	106/141(75%)	4/141(2%)	3	30-440	1-141	At5g62280	6e-35	Unclassified proteins	99 UNCLASSIFIED PROTEINS
DT211337	N108H8	270	OC0321	0	1				gb|AAO50527.1|	unknown protein [Arabidopsis thaliana]	146	76.3bits(186)	2e-13	35/51(68%)	44/51(86%)		2	20-172	93-143	At1g07960	4e-15	Unclassified proteins	99 UNCLASSIFIED PROTEINS
DT211338	N108H10	405	OC0322	0	1				emb|CAA77136.1|	U2 snRNP auxiliary factor, large subunit [Nicotiana putative splicing factor [Arabidopsis thaliana]	555	130bits(326)	1e-29	63/72(87%)	66/72(91%)		-3	259-44	177-248	At4g36690	8e-33	Transcription	11.02 RNA synthesis
DT211340	N109A1	400	OC0323	0	1				gb|EAA75807.1|	hypothetical protein FG05732.1 [Gibberella zeae PH-1]	1270	34.3bits(77)	0.99	16/60(26%)	29/60(48%)		-3	284-105	1065-1124	At4g40010	3.2	No hits found	No hits found
DT211346	N109B2	532	OC0325	0	1				emb|CAA53761.1|	heat shock factor [Arabidopsis thaliana]	483	152bits(384)	4e-36	66/92(71%)	81/92(88%)		-3	314-39	52-143	At4g17750	6e-38	Transcription	11.02 RNA synthesis
DT211347	N109B3	663	OC0326	0	1				emb|CAA59818.1|	76 kDa mitochondrial complex I subunit [Solanum tuberosum] NADH2 dehydrogenase (ubiquinone)	738	277bits(709)	1e-73	137/204(67%)	156/204(76%)		3	9-620	535-738	At5g37510	2e-83	Energy	02.11 electron transport and membrane-associated energy conservation
DT211353	N109C4	502	OC0327	0	1				dbj|BAB63925.1|	monodehydroascorbate reductase [Spinacia oleracea]	497	189bits(481)	2e-47	93/113(82%)	102/113(90%)	3/113(2%)	1	172-501	32-144	At1g63940	1e-51	Metabolism	01.01 amino acid metabolism
DT211355	N109C8	374	OC0328	0	1				gb|AAP40022.1|	callus-expressing factor [Nicotiana tabacum]	387	93.6bits(231)	1e-18	60/118(50%)	78/118(66%)	8/118(6%)	2	44-373	1-116	At3g14230	6e-13	Transcription	11.02 RNA synthesis
DT211356	N109C10	375	OC0329	0	1				gb|AAP21185.1|	At5g05830 [Arabidopsis thaliana] putative zinc finger protein [Oryza sativa]	204	156bits(394)	2e-37	75/109(68%)	80/109(73%)		-2	362-36	97-203	At5g05830	3e-39	Unclassified proteins	99 UNCLASSIFIED PROTEINS
DT211357	N109C11	266	OC0330	0	1				gb|AAF26137.1|	putative epoxide hydrolase [Arabidopsis thaliana]	331	82.4bits(202)	3e-15	36/68(52%)	47/68(69%)		-2	265-62	131-198	At2g26740	6e-19	Classification not yet clear-cut	98 CLASSIFICATION NOT YET CLEAR-CUT
DT211358	N109D1	133	OC0331	0	1				No hits found	No hits found								0-0	0-0	At5g18990	1.8	No hits found	No hits found
DT211359	N109D2	428	OC0332	0	1				gb|AAB99757.1|	malate dehydrogenase precursor [Medicago sativa]	408	100bits(250)	9e-21	50/68(73%)	59/68(86%)		2	14-217	339-406	At3g47520	6e-21	Metabolism	01.05 C-compound and carbohydrate metabolism
DT211363	N109D6	426	OC0333	0	1				gb|AAO44019.1|	At1g76560 [Arabidopsis thaliana]	134	130bits(328)	8e-30	62/85(72%)	76/85(89%)	1/85(1%)	2	62-313	50-134	At1g76560	2e-31	Subcellular localization	70.26 plastid
DT211366	N109D11	519	OC0334	0	1				emb|CAA74048.1|	transcription factor [Arabidopsis thaliana]	271	89.7bits(221)	3e-17	45/84(53%)	60/84(71%)		-3	517-266	190-267	At3g20910	3e-21	Transcription	11.02 RNA synthesis
DT211368	N109E1	308	OC0335	0	1				dbj|BAB02269.1|	70 kDa heat shock protein [Arabidopsis thaliana]	650	187bits(474)	9e-47	93/97(95%)	95/97(97%)		1	16-306	255-351	At3g12580	8e-49	Protein fate (folding, modification, destination)	14.01 protein folding and stabilization
DT211369	N109E3	429	OC0336	0	1				gb|AAD28753.1|	60S ribosomal protein L37a [Gossypium hirsutum]	92	148bits(373)	5e-35	72/73(98%)	72/73(98%)		1	10-228	20-92	At3g10950	3e-36	Protein synthesis	12.01 ribosome biogenesis
DT211374	N109E9	311	OC0337	0	1				gb|AAH59607.1|	Tumor necrosis factor superfamily, member 5-induced protein 1 [Danio rerio]	260	35.8bits(81)	0.33	24/55(43%)	29/55(52%)	4/55(7%)	3	12-164	166-220	At3g58260	1.6	No hits found	No hits found
DT211378	N109F1	371	OC0339	0	1				gb|AAO74500.1|	phytochelatin synthase 1 [Nicotiana tabacum]	501	120bits(301)	1e-26	62/106(58%)	78/106(73%)	1/106(0%)	2	20-334	260-363	At5g44070	1e-22	Unclassified proteins	99 UNCLASSIFIED PROTEINS
DT211379	N109F4	562	OC0340	0	1				emb|CAA07568.1|	Mitochondrial carrier protein [Ribes nigrum]	289	249bits(637)	2e-65	125/187(66%)	142/187(75%)		1	1-507	58-134	At1g07030	1e-76	Cellular transport, transport facilitation and transport routes	20.09 transport routes
DT211381	N109F7	224	OC0342	0	1				ref|XP_472867.1|	OSJNBa0022H21.17 [Oryza sativa (japonica cultivar-group)]	381	42.4bits(98)	0.004	20/40(50%)	27/40(67%)		3	3-122	335-374	At1g70590	0.0001	No hits found	No hits found
DT211382	N109F8	408	OC0343	0	1				emb|CAA40283.1|	37 kD inner envelope membrane polypeptide [Spinacia oleracea]	344	128bits(321)	5e-29	57/73(78%)	67/73(91%)		3	12-230	272-344	At3g63410	1e-28	Biogenesis of cellular components	42.26 plastid
DT210805	MMD019F1	613	OC0344																	At3g04700	7e-13	Unclassified proteins	99 UNCLASSIFIED PROTEINS
DT211064	N104F4	387	OC0344																	At3g04700	7e-12	Unclassified proteins	99 UNCLASSIFIED PROTEINS
DT211384	N109F11	388	OC0344	0	3				gb|AAM67048.1|	unknown [Arabidopsis thaliana]	154	63.2bits(152)	2e-09	35/82(42%)	39/82(47%)		-1	388-143	81-148	At3g04700	2e-13	Unclassified proteins	99 UNCLASSIFIED PROTEINS
DT211387	N109G4	757	OC0345	0	1				gb|AAM14278.1|	unknown protein [Arabidopsis thaliana] putative cellular retinaldehyde-binding protein [Oryza sativa]	296	298bits(762)	1e-79	136/192(70%)	167/192(86%)		-1	577-2	23-214	At1g75170	8e-86	Protein fate (folding, modification, destination)	14.04 protein targeting, sorting and translocation
DT211389	N109G8	378	OC0346	0	1				gb|AAF98409.1|	Hypothetical protein [Arabidopsis thaliana] glycosyl hydrolase family protein 17 [Arabidopsis thaliana]	184	117bits(292)	1e-25	51/76(67%)	61/76(80%)		1	1-228	22-97	At1g18650	6e-33	Metabolism	01.05 C-compound and carbohydrate metabolism
DT211391	N109G12	413	OC0347	0	1				emb|CAA10888.1|	poly(ADP-ribose) polymerase [Zea mays]	653	186bits(472)	2e-46	89/124(71%)	103/124(83%)		-3	411-40	529-652	At4g02390	8e-46	Protein fate (folding, modification, destination)	14.07 protein modification
DT211393	N109H2	467	OC0348	0	1				ref|XP_470598.1|	Hypothetical protein [Oryza sativa (japonica cultivar-group)]	153	39.7bits(91)	0.025	18/34(52%)	24/34(70%)		1	253-354	121-152	At4g19900	0.36	No hits found	No hits found
DT211395	N109H5	765	OC0349	0	1				gb|AAL24108.1|	unknown protein [Arabidopsis thaliana] putative RNA binding ribonucleoprotein [Oryza sativa]	1003	131bits(330)	2e-29	63/99(63%)	77/99(77%)		2	452-748	229-327	At2g21440	3e-36	Unclassified proteins	99 UNCLASSIFIED PROTEINS
DT211398	N109H8	680	OC0350	0	1				gb|AAM63219.1|	unknown [Arabidopsis thaliana] zinc-binding family protein [Arabidopsis thaliana]	213	198bits(504)	8e-50	106/176(60%)	116/176(65%)	2/176(1%)	3	12-533	47-213	At1g32700	2e-65	Unclassified proteins	99 UNCLASSIFIED PROTEINS
DT211400	N109H10	289	OC0351	0	1				gb|AAH63197.1|	Hypothetical protein MGC75643 [Xenopus tropicalis]	336	32.7bits(73)	2.9	19/55(34%)	25/55(45%)	4/55(7%)	2	68-220	249-303	At2g03240	0.28	No hits found	No hits found
DT211402	N110A5	452	OC0352	0	1				dbj|BAD27394.1|	glutathione reductase [Zinnia elegans]	568	132bits(332)	3e-30	66/74(89%)	72/74(97%)		-2	451-230	496-568	At3g54660	2e-24	Interaction with the cellular environment	34.01 ionic homeostasis
DT211404	N110A9	530	OC0354	0	1				gb|AAG51221.1|	unknown protein; 73879-71181 [Arabidopsis thaliana]	508	132bits(333)	3e-30	58/84(69%)	74/84(88%)		-3	264-13	67-148	At1g33480	6e-38	Cellular transport, transport facilitation and transport routes	20.09 transport routes
DT211408	N110B4	427	OC0355	0	1				dbj|BAD30897.1|	putative eukaryotic translation initiation factor 4G [Oryza sativa]	1501	162bits(409)	3e-39	92/160(57%)	107/160(66%)	19/160(11%)	1	4-426	1105-1261	At3g60235	1e-32	Protein synthesis	12.04 translation
DT211410	N110B6	317	OC0356	0	1				ref|XP_550650.1|	putative pyrophosphate-dependent phosphofructo-1-kinase [Oryza sativa]	541	79.3bits(194)	4e-25	36/44(81%)	38/44(86%)		1	16-317	429-502	At5g56630	6e-26	Metabolism	01.05 C-compound and carbohydrate metabolism
DT211411	N110B8	777	OC0357	0	1				gb|AAM20086.1|	unknown protein [Arabidopsis thaliana] ellulose synthase isolog [Arabidopsis thaliana]	722	300bits(768)	3e-80	131/262(50%)	175/262(66%)	8/262(3%)	-3	775-14	300-561	At4g24000	1e-85	Metabolism	01.05 C-compound and carbohydrate metabolism
DT211416	N110C3	693	OC0359	0	1				ref|XP_480354.1|	putative RNase H domain-containing protein [Oryza sativa (japonica cultivar-group)]	351	185bits(469)	1e-45	101/229(44%)	142/229(62%)	4/229(1%)	3	18-692	106-319	At3g01410	1e-53	Metabolism	01.03 nucleotide metabolism
DT211419	N110C6	385	OC0361	0	1				gb|AAU90223.1|	unknown protein [Oryza sativa (japonica cultivar-group)]	90	44.7bits(104)	0.0007	26/49(53%)	32/49(65%)	1/49(2%)	-3	335-192	1-47	At5g02090	8e-05	No hits found	No hits found
DT211420	N110C7	371	OC0362	0	1				gb|AAP37718.1|	At5g60640 protein disulfide isomerase precursor-like [Arabidopsis thaliana]	597	110bits(274)	1e-23	50/71(70%)	59/71(83%)		2	158-340	100-500	At5g60640	3e-31	Protein fate (folding, modification, destination)	14.01 protein folding and stabilization
DT211421	N110C10	399	OC0363	0	1				ref|NP_915165.1|	putative beta-glucosidase [Oryza sativa (japonica cultivar-group)]	521	112bits(279)	2e-28	51/97(52%)	61/97(62%)		3	108-112	207-208	At5g36890	3e-32	Metabolism	01.05 C-compound and carbohydrate metabolism
DT211423	N110C12	588	OC0364	0	1				gb|AAN41326.1|	putative dihydrolipoamide succinyltransferase [Arabidopsis thaliana]	463	172bits(437)	3e-42	82/101(81%)	91/101(90%)		2	38-340	363-463	At4g26910	4e-44	Metabolism	01.05 C-compound and carbohydrate metabolism
DT211424	N110D2	434	OC0365	0	1				gb|AAG28910.1|	F12A21.6 [Arabidopsis thaliana]	258	59.3bits(142)	3e-08	37/107(34%)	54/107(50%)		-3	321-1	28-122	At1g67810	1e-09	Unclassified proteins	99 UNCLASSIFIED PROTEINS
DT211427	N110D5	297	OC0366	0	1				No hits found	No hits found								0-0	0-0	At2g46390	0.0001	No hits found	No hits found
DT211433	N110E4	486	OC0369	0	1				pir||H96700	protein F12A21.5 [imported] - Arabidopsis thaliana_[imported] - Arabidopsis thaliana protein phosphatase 2C, putative / PP2C, putative [Arabidopsis]	464	89.4bits(220)	3e-17	64/169(37%)	83/169(49%)	19/169(11%)	2	2-451	299-463	At1g67820	4e-25	Cellular communication/signal transduction mechanism	30.01 intracellular signalling
DT211434	N110E5	370	OC0370	0	1				dbj|BAB10554.1|	ATP-dependent RNA helicase-like protein [Arabidopsis thaliana]	564	204bits(520)	4e-52	99/123(80%)	111/123(90%)		2	2-370	351-473	At5g63120	4e-54	Protein synthesis	12.04 translation
DT211435	N110E6	431	OC0371	0	1				emb|CAA59409.1|	protein of photosystem II [Spinacia oleracea]	137	104bits(259)	8e-22	53/101(52%)	61/101(60%)		-1	323-21	18-116	At2g30570	2e-26	Unclassified proteins	99 UNCLASSIFIED PROTEINS
DT211438	N110E11	615	OC0372	0	1				gb|AAD34673.1|	ESTs gb|T04357 and gb|AA595092 come from this gene. [Arabidopsis thaliana]	230	165bits(418)	6e-40	79/141(56%)	101/141(71%)		3	153-575	84-224	At1g16210	9e-79	Unclassified proteins	99 UNCLASSIFIED PROTEINS
DT211439	N110E12	399	OC0373	0	1				gb|AAL66899.1|	unknown protein [Arabidopsis thaliana]	116	108bits(269)	5e-23	54/87(62%)	68/87(78%)		-1	378-118	28-114	At1g20430	1e-24	Unclassified proteins	99 UNCLASSIFIED PROTEINS
DT211072	N104G2	353	OC0374																	At5g66985	0.005	No hits found	No hits found
DT211440	N110F1	318	OC0374	0	2				pir||JC4321	gibberellin responsive protein LRG11 [Lactuca sativa]	95	138bits(348)	4e-32	68/89(76%)	76/89(85%)		2	14-280	7-95	At5g66985	1e-05	Unclassified proteins	99 UNCLASSIFIED PROTEINS
DT211442	N110F3	652	OC0376	0	1				dbj|BAB18162.1|	homeobox-leucine zipper protein [Zinnia elegans]	95	88.2bits(217)	1e-16	43/67(64%)	51/67(76%)		-1	652-452	28-94	At3g54870	0.0001	No hits found	No hits found
DT211443	N110F4	388	OC0377	0	1				gb|EAA18618.1|	ER lumen protein retaining receptor-like protein, putative [Plasmodium yoelii yoelii]	284	32.0bits(71)	4.8	30/108(27%)	47/108(43%)	4/108(3%)	3	6-317	107-210	At5g63410	3	No hits found	No hits found
DT212642	E002G9	447	OC0378_a	1	0				sp|P93779|RL5_SOLME	60S ribosomal protein L5 [Solanum melongena]	121	149bits(377)	2e-35	69/86(80%)	78/86(90%)	0	3	3-260	17-102	At3g25520	2e-40	Protein synthesis	12.01 ribosome biogenesis
DT211689	N114D11	242	OC0378_b						dbj|BAB33422.1|	putative senescence-associated protein [Pisum sativum] 60S ribosomal L5	279	111bits(277)	6e-24	54/80(67%)	61/80(76%)	0	2	2-241	97-176	At3g25520	9e-34	Protein synthesis	12.01 ribosome biogenesis
DT211931	N120G10	459	OC0378_b																	At3g25520	5e-73	Protein synthesis	12.01 ribosome biogenesis
DT212046	N122D10	459	OC0378_b	0	3															At3g25520	1e-74	Protein synthesis	12.01 ribosome biogenesis
DT212479	D300F4	496	OC0378_c																	At3g25520	8e-76	Protein synthesis	12.01 ribosome biogenesis
DT211448	N110G1	496	OC0378_c						dbj|BAB33422.1|	putative senescence-associated protein [Pisum sativum] 60S ribosomal L5	279	266bits(680)	2e-70	128/165(77%)	143/165(86%)		1	1-495	81-245	At3g25520	2e-76	Protein synthesis	12.01 ribosome biogenesis
DT211875	N120A5	492	OC0378_c																	At3g25520	8e-70	Protein synthesis	12.01 ribosome biogenesis
DT211969	N121C11	496	OC0378_c	1	3															At3g25520	1e-74	Protein synthesis	12.01 ribosome biogenesis
DT211451	N110G4	240	OC0379	0	1				gb|AAN28866.1|	At4g15420/dl3755w [Arabidopsis thaliana] UFD1 like protein [Arabidopsis thaliana]	561	79.0bits(193)	3e-14	33/43(76%)	35/43(81%)		3	108-236	399-441	At4g15420	4e-18	Protein fate (folding, modification, destination)	14.13 protein degradation
DT211454	N110G8	700	OC0380	0	1				gb|AAO42852.1|	At5g59380 [Arabidopsis thaliana] methyl-cytosine binding protein 2 [Danio rerio]	225	52.8bits(125)	8e-06	40/130(30%)	58/130(44%)	10/130(7%)	2	320-679	36-164	At5g59380	2e-07	Unclassified proteins	99 UNCLASSIFIED PROTEINS
DT211455	N110G9	502	OC0381	0	1				No hits found	No hits found								0-0	0-0	At3g05210	1e-56	Cell cycle and DNA processing	10.01 DNA processing
DT211457	N110G12	747	OC0382	0	1				gb|AAD42938.1|	G-Box binding protein 2 [Catharanthus roseus]	394	154bits(388)	3e-36	78/99(78%)	87/99(87%)		1	58-354	284-382	At2g35530	5e-35	Transcription	11.02 RNA synthesis
DT211461	N110H2	557	OC0384	0	1				gb|AAN13093.1|	nucleotide-binding protein [Arabidopsis thaliana]	350	335bits(858)	5e-91	159/182(87%)	173/182(95%)	1/182(0%)	3	15-557	1-179	At5g50960	2e-93	Cell cycle and DNA processing	10.03 cell cycle
DT211465	N110H12	488	OC0386	0	1				gb|AAC61812.1|	expressed protein [Arabidopsis thaliana]	382	114bits(286)	7e-25	64/120(53%)	85/120(70%)	7/120(5%)	1	148-486	34-152	At2g35260	5e-27	Unclassified proteins	99 UNCLASSIFIED PROTEINS
DT211466	N111A1	1132	OC0387	0	1				gb|AAL15246.1|	unknown protein [Arabidopsis thaliana]	294	283bits(724)	6e-75	149/258(57%)	176/258(68%)		-1	907-134	40-294	At1g08640	2e-94	Unclassified proteins	99 UNCLASSIFIED PROTEINS
DT211467	N111A2	371	OC0388	0	1				gb|AAU44017.1|	putative AAA-metalloprotease FtsH (fragment) [Oryza sativa]	475	86.7bits(213)	2e-16	38/53(71%)	48/53(90%)		2	20-178	397-449	At1g07510	6e-18	Protein fate (folding, modification, destination)	14.10 assembly of protein complexes
DT211468	N111A3	272	OC0389	0	1				pir||T00044	vacuolar sorting receptor protein homolog PV72 [Cucurbita sp]	624	183bits(464)	1e-45	79/89(88%)	84/89(94%)		3	3-269	227-315	At3g52850	3e-47	Classification not yet clear-cut	98 CLASSIFICATION NOT YET CLEAR-CUT
DT213244	E011D12	201	OC0390																	At2g10440	0.66	No hits found	No hits found
DT213495	E015B3	558	OC0390						gb|AAM62944.1|	40S ribosomal protein S2 [Arabidopsis thaliana]	285	347bits(889)	1e-94	169/186(90%)	180/186(96%)	1/186(0%)	3	3-557	77-262	At2g41840	4e-97	Protein synthesis	12.01 ribosome biogenesis
DT213516	E015D9	560	OC0390																	At2g41840	4e-95	Protein synthesis	12.01 ribosome biogenesis
DT211236	N107B9	558	OC0390																	At2g41840	2e-96	Protein synthesis	12.01 ribosome biogenesis
DT211472	N111A4	557	OC0390																	At1g58983	2e-14	Protein synthesis	12.01 ribosome biogenesis
DT211812	N119B11	560	OC0390	3	3															At2g41840	2e-87	Protein synthesis	12.01 ribosome biogenesis
DT211473	N111A5	705	OC0391	0	1				gb|AAQ89634.1|	At1g14020 [Arabidopsis thaliana] putative axi 1 protein [Arabidopsis thaliana] putative auxin-independent growth promoter protein	499	100bits(249)	1e-25	60/111(54%)	68/111(61%)	7/111(6%)	3	339-703	23-147	At1g14020	4e-36	Classification not yet clear-cut	98 CLASSIFICATION NOT YET CLEAR-CUT
DT211474	N111A6	620	OC0392	0	1				gb|AAM20014.1|	unknown protein [Arabidopsis thaliana] putative peroxisome assembly protein 2 [Oryza sativa]	333	263bits(673)	2e-69	125/170(73%)	147/170(86%)	2/170(1%)	1	109-612	6-175	At1g79810	1e-71	Unclassified proteins	99 UNCLASSIFIED PROTEINS
DT211476	N111A8	394	OC0393	0	1				gb|AAN60250.1|	unknown [Arabidopsis thaliana] putative NAD dependent epimerase [Arabidopsis]	460	107bits(268)	7e-23	60/121(49%)	72/121(59%)	7/121(5%)	-2	345-4	3-123	At3g23820	3e-33	Metabolism	01.03 nucleotide metabolism
DT211479	N111B1	457	OC0395	0	1				No hits found	No hits found								0-0	0-0	At5g41060	0.26	No hits found	No hits found
DT211480	N111B3	356	OC0396	0	1				emb|CAB89337.1|	putative protein [Arabidopsis thaliana] KH domain-containing protein [Arabidopsis thaliana]	568	122bits(305)	4e-27	62/114(54%)	76/114(66%)		-3	348-7	263-374	At5g15270	9e-35	Protein fate (folding, modification, destination)	14.13 protein degradation
DT211483	N111B7	481	OC0398	0	1				dbj|BAB62040.1|	CjMDR1 [Coptis japonica] multidrug resistance P-glycoprotein, putative [Arabidopsis]	1289	241bits(616)	4e-63	119/155(76%)	135/155(87%)		3	15-473	81-885	At1g02520	2e-66	Cellular transport, transport facilitation and transport routes	20.01 transported compounds (substrates)
DT211482	N111B6	315	OC0399																	At2g03270	9e-48	Cell cycle and DNA processing	10.03 cell cycle
DT211485	N111B9	322	OC0399	0	2				gb|AAM14300.1|	putative helicase [Arabidopsis thaliana]	639	184bits(467)	6e-46	88/105(83%)	101/105(96%)		1	7-321	526-630	At2g03270	6e-48	Cell cycle and DNA processing	10.03 cell cycle
DT211486	N111B10	648	OC0400	0	1				dbj|BAD46357.1|	putative heat shock factor [Oryza sativa (japonica cultivar-group)]	454	67.0bits(162)	6e-22	50/165(30%)	61/165(36%)	15/165(9%)	1	175-173	122-121	At4g11660	4e-31	Transcription	11.02 RNA synthesis
DT211406	N110A12	603	OC0401						gb|AAS90324.1|	3-dehydroquinate dehydratase / shikimate dehydrogenase isoform 2 [Nicotiana tabacum]	518	224bits(570)	1e-57	110/188(58%)	143/188(76%)	3/188(1%)	3	48-602	1-187	At3g06350	2e-45	Metabolism	01.01 amino acid metabolism
DT211488	N111B12	603	OC0401	0	2															At3g06350	2e-45	Metabolism	01.01 amino acid metabolism
DT211489	N111C2a	48	OC0402	0	1				No hits found	No hits found								0-0	0-0	At5g65690	7.3	No hits found	No hits found
DT211493	N111C6	805	OC0403	0	1				ref|NP_180850.2|	expressed protein [Arabidopsis thaliana]	691	141bits(356)	2e-32	66/130(50%)	93/130(71%)		2	389-778	313-442	At2g32910	4e-36	Unclassified proteins	99 UNCLASSIFIED PROTEINS
DT211494	N111C8	932	OC0404	0	1				gb|AAF65513.1|	GTP-binding protein [Capsicum annuum]	394	416bits(1070)	1e-115	218/309(70%)	249/309(80%)	3/309(0%)	2	11-878	61-349	At1g30580	e-127	Protein with binding function or cofactor requirement (structural or catalytic)	16.19 nucleotide binding
DT211495	N111C10	410	OC0405	0	1				gb|AAT37528.1|	purple acid phosphatase 3 [Solanum tuberosum]	477	216bits(551)	1e-55	97/131(74%)	114/131(87%)		2	17-409	64-194	At5g34850	1e-51	Classification not yet clear-cut	98 CLASSIFICATION NOT YET CLEAR-CUT
DT211364	N109D9	574	OC0406						ref|XP_464451.1|	unknown protein [Oryza sativa (japonica cultivar-group)]	366	302bits(773)	4e-81	140/190(73%)	159/190(83%)		3	3-572	23-212	At3g12150	9e-83	Unclassified proteins	99 UNCLASSIFIED PROTEINS
DT211496	N111D1	575	OC0406	0	2															At3g12150	1e-80	Unclassified proteins	99 UNCLASSIFIED PROTEINS
DT211497	N111D2	468	OC0407	0	1				emb|CAB45241.1|	GEG protein [Gerbera hybrid cultivar]	101	161bits(407)	6e-39	69/79(87%)	73/79(92%)		1	52-288	23-101	At1g75750	6e-29	Interaction with the environment (Systemic)	36.20 plant / fungal specific systemic sensing and response
DT211499	N111D8	551	OC0408	0	1				gb|AAF44708.1|	wound-inducible carboxypeptidase [Lycopersicon esculentum]	498	262bits(670)	3e-69	120/181(66%)	145/181(80%)		3	9-551	175-354	At4g12910	2e-58	Protein fate (folding, modification, destination)	14.13 protein degradation
DT211500	N111D9	500	OC0409	0	1				No hits found	No hits found								0-0	0-0	At2g29510	0.23	No hits found	No hits found
DT211502	N111E2	355	OC0411	0	1				No hits found	No hits found								0-0	0-0	At5g51850	1.2	No hits found	No hits found
DT211503	N111E4	252	OC0412	0	1				emb|CAG00340.1|	unnamed protein product [Tetraodon nigroviridis]	388	32.0bits(71)	5	14/42(33%)	23/42(54%)		2	35-160	321-362	At4g19460	0.85	No hits found	No hits found
DT211405	N110A10	552	OC0413						emb|CAB68135.1|	translation initiation factor 3-like protein [Arabidopsis thaliana]	418	264bits(675)	8e-70	127/148(85%)	138/148(93%)		-2	449-6	8-155	At3g57290	5e-72	Transcription	11.02 RNA synthesis
DT211505	N111E6	553	OC0413	0	2															At3g57290	1e-70	Transcription	11.02 RNA synthesis
DT211507	N111E8	470	OC0414	0	1				ref|XP_483593.1|	HAD superfamily protein involved in N-acetyl-glucosamine [Oryza sativa (japonica cultivar-group)]	308	141bits(355)	6e-33	66/105(62%)	81/105(77%)		1	1-315	204-308	At5g10460	2e-34	Subcellular localization	70.03 cytoplasm
DT211509	N111E10	291	OC0415	0	1				ref|XP_450977.1|	putative wall-associated serine/threonine kinase [Oryza sativa]	773	72.0bits(175)	4e-12	37/77(48%)	49/77(63%)		1	4-234	668-743	At1g21210	2e-11	Cellular communication/signal transduction mechanism	30.01 intracellular signalling
DT211511	N111E12	405	OC0417	0	1				ref|NP_801254.1|	putative PTS system, sucrose-specific IIBC component[Vibrio parahaemolyticus]	484	35.0bits(79)	0.58	14/31(45%)	23/31(74%)		1	286-378	421-451	At3g52370	0.17	No hits found	No hits found
DT211512	N111F1	744	OC0418	0	1				gb|AAM69047.1|	hypothetical protein Chr3_0730 [Leishmania major]	2936	32.7bits(73)	9.1	31/124(25%)	50/124(40%)	1/124(0%)	2	332-700	1549-1661	At2g25760	0.85	No hits found	No hits found
DT211515	N111F5	310	OC0419	0	1				gb|AAM14161.1|	unknown protein [Arabidopsis thaliana]	220	98.2bits(243)	5e-20	51/77(66%)	59/77(76%)	4/77(5%)	2	2-220	144-220	At3g15810	1e-21	Unclassified proteins	99 UNCLASSIFIED PROTEINS
DT211516	N111F6	653	OC0420	0	1				gb|AAK58522.1|	putative AUX1-like permease [Populus tremula x Populus tremuloides]	491	99.4bits(246)	6e-20	50/100(50%)	59/100(59%)		3	3-302	384-482	At2g21050	2e-37	Cellular transport, transport facilitation and transport routes	20.03 transport facilitation
DT211517	N111F8	621	OC0421	0	1				gb|AAQ67226.1|	protein phosphatase 2A catalytic subunit [Lycopersicon esculentum]	306	356bits(913)	2e-97	164/167(98%)	167/167(100%)		2	17-517	140-306	At1g69960	2e-99	Metabolism	01.04 phosphate metabolism
DT211518	N111F9	534	OC0422	0	1				ref|XP_466019.1|	RNA binding protein Rp120 [Oryza sativa (japonica cultivar-group)]	986	281bits(719)	5e-75	140/176(79%)	158/176(89%)		2	5-370	596-972	At5g07350	1e-73	Transcription	11.02 RNA synthesis
DT211521	N111G1	260	OC0425	0	1				gb|AAT85217.1|	unknown protein [Oryza sativa (japonica cultivar-group)]	229	126bits(316)	2e-31	56/66(84%)	58/66(87%)		2	2-260	110-187	At4g04830	3e-31	Transcription	11.02 RNA synthesis
DT211522	N111G3	424	OC0426	0	1				gb|AAV51937.1|	AP2/EREBP transcription factor ERF-2 [Gossypium hirsutum]	255	50.4bits(119)	1e-05	32/64(50%)	37/64(57%)	5/64(7%)	-3	419-243	1-63	At3g16770	0.0002	No hits found	No hits found
DT211523	N111G5	253	OC0427	0	1				ref|NP_906354.1|	hypothetical protein WS0086 [Wolinella succinogenes DSM 1740]	181	32.0bits(71)	5	13/37(35%)	23/37(62%)		1	46-156	1-37	At4g03940	5.6	No hits found	No hits found
DT211524	N111G6	203	OC0428	0	1				emb|CAB78991.1|	putative protein glycosyl transferase-related [Arabidopsis thaliana]	1302	55.5bits(132)	4e-07	34/67(50%)	43/67(64%)	7/67(10%)	3	24-203	98-162	At4g19900	4e-09	Unclassified proteins	99 UNCLASSIFIED PROTEINS
DT211527	N111G11	483	OC0430	0	1				gb|AAC19394.1|	stromal L-ascorbate peroxidase precursor [Mesembryanthemum	380	291bits(744)	5e-78	137/160(85%)	146/160(91%)		2	2-481	206-365	At1g77490	2e-75	Cell rescue, defense and virulence	32.01 stress response
DT211530	N111H6	449	OC0431	0	1				gb|AAP37740.1|	At3g59910 [Arabidopsis thaliana]	611	268bits(684)	4e-71	127/143(88%)	139/143(97%)		-1	449-21	189-331	At3g59910	3e-73	Unclassified proteins	99 UNCLASSIFIED PROTEINS
DT211531	N111H8	350	OC0432	0	1				dbj|BAB01966.1|	GTP-binding protein-like [Arabidopsis thaliana]	222	109bits(273)	2e-23	58/83(69%)	66/83(79%)	2/83(2%)	2	2-244	139-220	At3g12160	4e-25	Protein with binding function or cofactor requirement (structural or catalytic)	16.19 nucleotide binding
DT211534	N112A1	465	OC0433	0	1				prf||2205248A	Ser/Thr kinase [Lycopersicon esculentum]	370	239bits(610)	2e-72	117/126(92%)	122/126(96%)		1	88-89	112-101	At3g17410	1e-71	Cellular communication/signal transduction mechanism	30.01 intracellular signalling
DT211537	N112A7	190	OC0435	0	1				pir||F86200	protein F12K11.17 [imported] - Arabidopsis thaliana_[imported] - Arabidopsis thaliana glycosyl transferase family 48 protein	1930	40.0bits(92)	0.018	19/31(61%)	24/31(77%)		-1	187-95	930-960	At1g06490	0.0002	No hits found	No hits found
DT211538	N112A8	412	OC0436	0	1				gb|AAL15177.1|	putative von Hippel-Lindau binding protein [Arabidopsis thaliana] Probable prefoldin subunit 3	195	188bits(478)	3e-47	95/126(75%)	106/126(84%)		1	34-411	2-127	At5g49510	4e-49	Protein fate (folding, modification, destination)	14.01 protein folding and stabilization
DT211541	N112A12	738	OC0437	0	1				gb|AAM65770.1|	unknown [Arabidopsis thaliana] putative chalcone isomerase [Lycopersicon esculentum]	279	203bits(516)	4e-51	102/152(67%)	124/152(81%)	1/152(0%)	-2	476-24	78-229	At3g63170	2e-63	Unclassified proteins	99 UNCLASSIFIED PROTEINS
DT211001	N103F9	381	OC0438																	At1g80820	4e-45	Metabolism	01.05 C-compound and carbohydrate metabolism
DT211544	N112B3	385	OC0438	0	2				gb|AAP46143.1|	cinnamoyl CoA reductase [Fragaria x ananassa]	339	188bits(478)	3e-47	94/126(74%)	102/126(80%)		1	7-384	9-134	At1g80820	2e-48	Metabolism	01.05 C-compound and carbohydrate metabolism
DT211545	N112B4	361	OC0439	0	1				gb|AAK93708.1|	unknown protein [Arabidopsis thaliana]	430	140bits(353)	1e-32	66/101(65%)	79/101(78%)		-3	359-57	328-428	At1g66180	9e-35	Protein fate (folding, modification, destination)	14.13 protein degradation
DT211548	N112B7	415	OC0440	0	1				gb|AAD19957.1|	thiosulfate sulfurtransferase [Datisca glomerata]	375	71.2bits(173)	7e-12	37/97(38%)	51/97(52%)	1/97(1%)	3	126-413	1-97	At1g79230	6e-17	Metabolism	01.02 nitrogen and sulfur metabolism
DT211549	N112B10	480	OC0441	0	1				gb|AAD46403.1|	ethylene-responsive elongation factor EF-Ts precursor [Lycopersicon esculentum]	391	179bits(455)	2e-44	100/156(64%)	121/156(77%)	8/156(5%)	3	36-479	1-156	At4g11120	4e-40	Protein synthesis	12.04 translation
DT211550	N112C1	555	OC0442						gb|AAM20037.1|	putative actin 2/7 protein [Arabidopsis thaliana]	377	289bits(739)	3e-77	140/144(97%)	140/144(97%)		3	123-554	1-144	At5g09810	2e-79	Subcellular localization	70.04 cytoskeleton
DT211551	N112C4	554	OC0442	0	2															At5g09810	2e-79	Subcellular localization	70.04 cytoskeleton
DT211554	N112C7	536	OC0443	0	1				gb|AAM19872.1|	AT4g15470/dl3775w [Arabidopsis thaliana]putative receptor-associated protein [Oryza sativa] 7E-33	256	209bits(531)	4e-53	101/175(57%)	124/175(70%)		2	11-535	37-211	At4g15470	2e-73	Protein with binding function or cofactor requirement (structural or catalytic)	16.01 protein binding
DT211555	N112C9	404	OC0444	0	1				gb|AAM65460.1|	unknown [Arabidopsis thaliana] hydroxyproline-rich glycoprotein family protein	317	203bits(517)	9e-52	94/131(71%)	113/131(86%)		3	12-404	166-296	At2g39050	1e-53	Unclassified proteins	99 UNCLASSIFIED PROTEINS
DT211558	N112D1	260	OC0445	0	1				No hits found	No hits found								0-0	0-0	At1g12040	0.91	No hits found	No hits found
DT211560	N112D3	494	OC0446	0	1				gb|AAM10043.1|	chlorophyll synthetase [Arabidopsis thaliana]	387	299bits(766)	2e-80	142/161(88%)	152/161(94%)		2	11-493	193-353	At3g51820	9e-83	Metabolism	01.07 metabolism of vitamins, cofactors, and prosthetic groups
DT211561	N112D4	175	OC0447	0	1				ref|NP_913229.1|	unnamed protein product [Oryza sativa (japonica cultivar-group)] putative 60S ribosomal protein L11	182	99.8bits(247)	2e-20	51/53(96%)	53/53(100%)		1	16-174	1-53	At5g45775	7e-21	Protein synthesis	12.01 ribosome biogenesis
DT210782	MMD019B10	467	OC0448						ref|XP_464322.1|	RISBZ4 [Oryza sativa (japonica cultivar-group)] probable transcription activator - rice	277	120bits(301)	1e-26	62/113(54%)	78/113(69%)	2/113(1%)	2	134-466	47-159	At5g24800	2e-19	Transcription	11.02 RNA synthesis
DT211563	N112D7	466	OC0448	0	2															At5g24800	2e-19	Transcription	11.02 RNA synthesis
DT211566	N112D10	184	OC0450	0	1				gb|AAP40494.1|	unknown protein [Arabidopsis thaliana]	202	72.4bits(176)	3e-12	33/38(86%)	34/38(89%)		1	1-114	131-168	At5g62440	2e-19	Unclassified proteins	99 UNCLASSIFIED PROTEINS
DT211571	N112E8	305	OC0452	0	1				ref|NP_910280.1|	putative extra-large G-protein [Oryza sativa (japonica cultivar-group)]	867	145bits(367)	2e-34	67/101(66%)	84/101(83%)		3	3-305	755-854	At1g31930	4e-36	Cellular communication/signal transduction mechanism	30.01 intracellular signalling
DT211577	N112F5	358	OC0454	0	1				gb|AAF23192.1|	unknown protein [Arabidopsis thaliana]	702	153bits(386)	1e-36	77/126(61%)	90/126(71%)	7/126(5%)	1	1-357	454-579	At3g11760	2e-38	Unclassified proteins	99 UNCLASSIFIED PROTEINS
DT211580	N112F8	893	OC0455	0	1				gb|AAL88715.1|	dynamin-like protein E [Arabidopsis thaliana]	621	380bits(975)	1e-104	191/290(65%)	223/290(76%)		1	16-885	341-604	At3g60190	e-112	Cellular transport, transport facilitation and transport routes	20.09 transport routes
DT211583	N112G2	494	OC0456	0	1				gb|AAM62906.1|	unknown [Arabidopsis thaliana] abscisic acid-responsive HVA22 family protein	296	89.7bits(221)	3e-17	41/63(65%)	49/63(77%)		3	3-191	81-143	At5g42560	2e-29	Unclassified proteins	99 UNCLASSIFIED PROTEINS
DT211584	N112G3	375	OC0457	0	1				ref|NP_918662.1|	putative ARG1 protein (Altered Response to Gravity) [Oryza sativa]	403	65.9bits(159)	3e-10	36/74(48%)	49/74(66%)	2/74(2%)	-3	373-158	331-403	At1g68370	3e-11	Unclassified proteins	99 UNCLASSIFIED PROTEINS
DT211586	N112G8	1166	OC0458	0	1				ref|NP_974174.1|	expressed protein [Arabidopsis thaliana] Contains similarity to inhibitor of apoptosis protein gb|U45881 from D. melanogaster. [Arabidopsis thaliana]	355	202bits(514)	1e-50	118/264(44%)	151/264(57%)	2/264(0%)	-3	948-163	113-354	At1g79110	1e-59	Classification not yet clear-cut	98 CLASSIFICATION NOT YET CLEAR-CUT
DT211589	N112G12	378	OC0459	0	1				gb|AAN87157.1|	cytochrome oxidase subunit III [Varroa destructor]	263	33.5bits(75)	1.7	23/80(28%)	39/80(48%)	4/80(5%)	-2	233-6	44-119	At4g14870	6e-07	Unclassified proteins	99 UNCLASSIFIED PROTEINS
DT211587	N112G9	233	OC0460																	At5g02790	7e-20	Cell rescue, defense and virulence	32.05 disease, virulence and defense
DT211590	N112H3	239	OC0460	0	2				ref|XP_493844.1|	putative glutathione S-transferase [Oryza sativa (japonica cultivar-group)]	244	105bits(262)	3e-22	48/67(71%)	54/67(80%)		-2	202-2	8-74	At5g02790	6e-22	Cell rescue, defense and virulence	32.05 disease, virulence and defense
DT211594	N113A4	1068	OC0461	0	1				gb|AAN62354.1|	CTV.2 [Poncirus trifoliata] WD-40 repeat family protein	1405	407bits(1045)	1e-130	218/293(74%)	251/293(85%)	6/293(2%)	2	38-1064	1045-1388	At1g15780	e-102	Unclassified proteins	99 UNCLASSIFIED PROTEINS
DT211595	N113A7	419	OC0462	0	1				No hits found	No hits found								0-0	0-0	At1g64670	3.4	No hits found	No hits found
DT211598	N113A12	388	OC0463	0	1				gb|AAL07087.1|	unknown protein VirF-interacting protein FIP1 [Arabidopsis thaliana]	545	100bits(248)	1e-20	53/125(42%)	77/125(61%)	6/125(4%)	2	17-373	324-448	At2g43970	4e-22	Unclassified proteins	99 UNCLASSIFIED PROTEINS
DT211298	N108C6	143	OC0464						gb|AAM27915.1|	carbohydrate oxidase [Helianthus annuus]	542	75.5bits(184)	4e-13	34/38(89%)	36/38(94%)		-3	141-28	505-542	At1g30710	2e-07	Metabolism	01.20 secondary metabolism
DT211601	N113B3	143	OC0464	0	2															At1g30710	2e-06	Metabolism	01.20 secondary metabolism
DT211603	N113B5	435	OC0465	0	1				sp|P26320|PSBO_SOLTU	Oxygen-evolving enhancer protein 1, chloroplast precursor (OEE1) [Solanum tuberosum]	333	149bits(375)	3e-35	80/103(77%)	90/103(87%)	3/103(2%)	-1	315-16	1-103	At5g66570	1e-30	Energy	02.30 photosynthesis
DT213789	E019B11	841	OC0466_a	1	0				gb|AAN46890.1|	At5g52640/F6N7_13 [Arabidopsis thaliana] heat shock protein 81-1 (HSP81-1) / heat shock protein 83 (HSP83)	705	424bits(1089)	1e-117	217/276(78%)	226/276(81%)		1	13-840	10-285	At5g52640	e-147	Cell cycle and DNA processing	10.03 cell cycle
DT211606	N113C1	446	OC0468	0	1				gb|AAM65255.1|	Dihydrodipicolinate synthase 1, chloroplast precursor (DHDPS 1) [Arabidopsis thaliana]	364	229bits(584)	2e-59	105/148(70%)	121/148(81%)		2	2-445	202-349	At3g60880	2e-66	Metabolism	01.01 amino acid metabolism
DT211607	N113C2	696	OC0469	0	1				gb|AAG42761.1|	ubiquitin-specific protease 23 [Arabidopsis thaliana]	859	301bits(770)	1e-80	150/228(65%)	174/228(76%)		3	12-695	125-351	At5g57990	1e-94	Protein fate (folding, modification, destination)	14.07 protein modification
DT211610	N113C6	441	OC0470	0	1				ref|XP_478843.1|	hypothetical protein [Oryza sativa (japonica cultivar-group)]	366	35.4bits(80)	0.45	20/55(36%)	29/55(52%)		-2	266-102	163-211	At1g68690	0.25	No hits found	No hits found
DT211614	N113C10	1185	OC0471	0	1				gb|AAP45179.1|	putative DNA-directed RNA polymerase [Solanum bulbocastanum]	1209	400bits(1029)	1e-110	201/281(71%)	232/281(82%)		3	21-863	777-1054	At3g18090	e-102	Transcription	11.02 RNA synthesis
DT211596	N113A9	465	OC0472						gb|AAF76351.1|	NAC, putative [Arabidopsis thaliana]	558	85.1bits(209)	5e-16	54/121(44%)	73/121(60%)	5/121(4%)	3	3-350	444-558	At3g10500	2e-17	Classification not yet clear-cut	98 CLASSIFICATION NOT YET CLEAR-CUT
DT211615	N113C11	465	OC0472	0	2															At3g10500	3e-17	Classification not yet clear-cut	98 CLASSIFICATION NOT YET CLEAR-CUT
DT211618	N113D3	309	OC0474	0	1				ref|XP_550578.1|	putative RNA-binding protein [Oryza sativa (japonica cultivar-group)]	293	49.3bits(116)	3e-05	23/38(60%)	24/38(63%)		2	2-115	237-274	At1g21320	4e-08	Unclassified proteins	99 UNCLASSIFIED PROTEINS
DT212985	E007F6	403	OC0475_a	1	0				No hits found	No hits found	0	0	0	0	0	0	0	0-0	0-0	At1g12080	1.9	No hits found	No hits found
DT212841	E005E5	676	OC0475_b	1	0				ref|NP_055511.1|	KIAA0514 [Homo sapiens]	461	37.0bits(84)	0.43	24/81(29%)	36/81(44%)	1/81(1%)	-3	671-432	62-137	At3g51650	0.086	No hits found	No hits found
DT211383	N109F10	568	OC0475_c	0	1				ref|ZP_00302610.1|	COG3250: Beta-galactosidase/beta-glucuronidase [Novosphingobium aromaticivorans]	875	33.5bits(75)	3	10/29(34%)	18/29(62%)	0	3	342-428	198-226	At3g54810	0.79	No hits found	No hits found
DT211619	N113D4	439	OC0475_d	0	1				ref|ZP_00302610.1|	COG3250: Beta-galactosidase/beta-glucuronidase [Novosphingobium aromaticivorans]	875	33.5bits(75)	1.7	10/29(34%)	18/29(62%)	0	3	120-206	198-226	At5g22760	0.95	No hits found	No hits found
DT211620	N113D5	928	OC0476	0	1				gb|AAM63226.1|	receptor-like protein kinase-like protein [Arabidopsis thaliana]	452	312bits(800)	7e-84	152/245(62%)	196/245(80%)		3	12-746	171-409	At5g20050	3e-88	Classification not yet clear-cut	98 CLASSIFICATION NOT YET CLEAR-CUT
DT211621	N113D6	391	OC0477	0	1				gb|AAR07091.1|	putative cell wall invertase [Oryza sativa (japonica cultivar-group)]	365	35.8bits(81)	0.33	21/58(36%)	27/58(46%)	5/58(8%)	1	208-366	287-344	At3g63220	6.9	No hits found	No hits found
DT211623	N113D9	603	OC0478	0	1				gb|AAC72192.1|	pyruvate dehydrogenase E1 beta subunit isoform 1 [Zea mays]	373	276bits(705)	3e-73	135/175(77%)	153/175(87%)		3	78-602	1-171	At5g50850	6e-70	Metabolism	01.05 C-compound and carbohydrate metabolism
DT211624	N113D10	468	OC0479	0	1				gb|AAT40106.1|	putative UDP-glucose dehydrogenase 2 [Nicotiana tabacum]	524	292bits(748)	2e-78	145/152(95%)	150/152(98%)		-2	467-12	37-188	At3g29360	1e-77	Metabolism	01.05 C-compound and carbohydrate metabolism
DT211210	N106G12	658	OC0480_a	0	1				emb|CAE05511.1|	OSJNBa0038P21.4 putative 40S ribosomal protein S8 [Oryza sativa (japonica cultivar-group)]	221	248bits(633)	8e-65	130/196(66%)	134/196(68%)	5/196(2%)	1	85-657	1-196	At5g20290	8e-91	Protein synthesis	12.01 ribosome biogenesis
DT211625	N113D12	861	OC0480_b	0	1				pir||T04082	probable ribosomal protein S8 [Oryza sativa]	220	289bits(739)	7e-77	149/207(71%)	153/207(73%)		3	45-665	1-207	At5g20290	e-105	Protein synthesis	12.01 ribosome biogenesis
DT211626	N113E1	537	OC0481	0	1				gb|AAM15075.1|	putative protein kinase [Arabidopsis thaliana]	412	325bits(834)	3e-88	153/178(85%)	166/178(93%)		-3	535-2	67-244	At2g28930	1e-90	Cellular communication/signal transduction mechanism	30.01 intracellular signalling
DT211636	N113F5	392	OC0483	0	1				ref|XP_482254.1|	putative histone-lysine N-methyltransferase [Oryza sativa]	908	21.6bits(44)	0.9	4/4(100%)	4/4(100%)		2	83-94	23-22	At3g19020	0.005	No hits found	No hits found
DT211638	N113F7	464	OC0484	0	1				ref|XP_477139.1|	unknown protein [Oryza sativa (japonica cultivar-group)]	356	166bits(419)	2e-40	80/111(72%)	88/111(79%)		1	1-333	187-297	At5g19050	2e-50	Unclassified proteins	99 UNCLASSIFIED PROTEINS
DT211652	N113H3	590	OC0491	0	1				pir||S00409	photosystem II 10K protein precursor [Spinacia oleracea]	140	194bits(492)	1e-48	101/141(71%)	112/141(79%)	2/141(1%)	3	18-434	1-140	At1g79040	9e-53	Unclassified proteins	99 UNCLASSIFIED PROTEINS
DT211653	N113H6	133	OC0492	0	1				gb|AAK25988.1|	putative MLH1 protein [Arabidopsis thaliana] DNA mismatch repair protein MLH1	727	55.8bits(133)	3e-07	22/34(64%)	28/34(82%)		3	3-104	615-648	At4g09140	1e-09	Cell cycle and DNA processing	10.01 DNA processing
DT211656	N113H11	488	OC0493	0	1				gb|AAM61233.1|	unknown [Arabidopsis thaliana]	325	131bits(330)	6e-30	69/177(38%)	101/177(57%)	31/177(17%)	1	34-471	5-180	At5g52810	8e-40	Metabolism	01.01 amino acid metabolism
DT211660	N114A3	866	OC0495	0	1				gb|AAD21423.1|	OST3/OST6 family protein [Arabidopsis thaliana]	346	271bits(692)	2e-71	137/238(57%)	169/238(71%)	2/238(0%)	-2	709-2	48-283	At1g61790	5e-91	Unclassified proteins	99 UNCLASSIFIED PROTEINS
DT211662	N114A7	392	OC0496	0	1				gb|AAM91449.1|	At1g53210/F12M16_12 [Arabidopsis thaliana] putative drought-induced protein RDI [Oryza sativa]	493	133bits(334)	2e-30	71/89(79%)	75/89(84%)		-3	303-37	333-421	At1g53210	8e-43	Unclassified proteins	99 UNCLASSIFIED PROTEINS
DT210912	N102C10	286	OC0497						gb|AAB86852.1|	ribosomal protein L23a [Fritillaria agrestis]	154	82.0bits(201)	4e-15	38/48(79%)	39/48(81%)		1	142-285	29-76	At3g55280	2e-26	Protein synthesis	12.01 ribosome biogenesis
DT211663	N114A8	280	OC0497	0	2															At3g55280	2e-26	Protein synthesis	12.01 ribosome biogenesis
DT211665	N114A12	458	OC0498	0	1				gb|AAP37814.1|	At1g76920 [Arabidopsis thaliana]	374	203bits(517)	9e-52	99/155(63%)	124/155(80%)	3/155(1%)	-3	456-1	76-227	At1g76920	1e-53	Unclassified proteins	99 UNCLASSIFIED PROTEINS
DT211667	N114B2	611	OC0499	0	1				gb|AAN18114.1|	At1g26740/T24P13_11 [Arabidopsis thaliana]	134	141bits(355)	1e-32	77/132(58%)	91/132(68%)	4/132(3%)	-2	514-131	1-129	At1g26740	2e-34	Unclassified proteins	99 UNCLASSIFIED PROTEINS
DT211668	N114B4	857	OC0500	0	1				gb|ABA91568.1|	expressed protein [Oryza sativa (japonica cultivar-group)] transcription factor-like [Oryza sativa (japonica cultivar-group)] 6E-44	905	184bits(467)	3e-45	94/186(50%)	126/186(67%)	1/186(0%)	-3	717-163	683-868	At1g06150	2e-47	Energy	02.30 photosynthesis
DT211672	N114B8	638	OC0501	0	1				dbj|BAD37738.1|	putative thioredoxin peroxidase 1 [Oryza sativa (japonica cultivar-group)]	232	242bits(618)	4e-63	116/160(72%)	140/160(87%)	1/160(0%)	3	84-560	73-232	At3g52960	1e-67	Cell rescue, defense and virulence	32.05 disease, virulence and defense
DT211054	N104E2	272	OC0502																	At5g16020	0.26	No hits found	No hits found
DT211673	N114B9	300	OC0502	0	2				emb|CAC33712.1|	Integration host factor alpha-subunit [Rickettsia rickettsii]	95	33.1bits(74)	2.2	21/53(39%)	27/53(50%)	2/53(3%)	3	3-155	15-67	At5g03140	0.68	No hits found	No hits found
DT211675	N114B12	254	OC0503	0	1				dbj|BAD19047.1|	beta-cyanoalanine synthase [Diospyros kaki]	214	130bits(327)	1e-29	61/84(72%)	69/84(82%)		1	1-252	18-101	At3g61440	8e-38	Metabolism	01.01 amino acid metabolism
DT211680	N114C8	339	OC0504	0	1				ref|XP_463216.1|	putative reverse transcriptase [Oryza sativa (japonica cultivar-group)]	715	51.6bits(122)	6e-06	21/26(80%)	24/26(92%)		-1	333-256	25-50	At1g34360	0.65	No hits found	No hits found
DT211682	N114C10	157	OC0505	0	1				gb|AAF26141.1|	putative 60S ribosomal protein L22 [Arabidopsis thaliana]	124	82.8bits(203)	2e-15	42/52(80%)	47/52(90%)		1	1-156	26-77	At3g05560	6e-18	Protein synthesis	12.01 ribosome biogenesis
DT211683	N114C11	408	OC0506	0	1				gb|AAU44225.1|	unknown protein [Oryza sativa (japonica cultivar-group)]	270	158bits(399)	5e-38	72/113(63%)	88/113(77%)	4/113(3%)	-1	405-79	157-269	At1g64680	8e-21	Unclassified proteins	99 UNCLASSIFIED PROTEINS
DT211684	N114C12	513	OC0507	0	1				gb|AAV63878.1|	hypothetical protein At2g22870 [Arabidopsis thaliana] probable nucleotide-binding protein	300	185bits(470)	4e-46	88/120(73%)	104/120(86%)		-3	361-2	49-168	At2g22870	1e-48	Transcription	11. transcription
DT211686	N114D6	232	OC0508	0	1				gb|AAM63733.1|	60S RIBOSOMAL PROTEIN L36 homolog [Arabidopsis thaliana]	103	42.0bits(97)	0.005	22/26(84%)	23/26(88%)	2/26(7%)	2	17-88	78-103	At3g53740	7e-05	No hits found	No hits found
DT211688	N114D9	215	OC0509	0	1				gb|AAD09518.1|	NTGP4 [Nicotiana tabacum] avirulence-responsive protein, putative / avirulence induced gene [Arabidopsis]	344	85.5bits(210)	4e-16	44/56(78%)	49/56(87%)		3	48-215	6-59	At1g33970	9e-17	Cell rescue, defense and virulence	32.05 disease, virulence and defense
DT211691	N114E1	426	OC0510	0	1				ref|XP_466277.1|	unknown protein [Oryza sativa (japonica cultivar-group)]	66	99.4bits(246)	3e-20	43/55(78%)	49/55(89%)		2	38-202	3-57	At2g02510	4e-24	Unclassified proteins	99 UNCLASSIFIED PROTEINS
DT211692	N114E2	504	OC0511	0	1				gb|AAF16869.1|	allergen-like protein BRSn20 [Sambucus nigra]	159	148bits(374)	5e-35	72/125(57%)	89/125(71%)	1/125(0%)	3	3-374	34-158	At5g10130	9e-24	Unclassified proteins	99 UNCLASSIFIED PROTEINS
DT211693	N114E3	246	OC0512	0	1				gb|AAM20033.1|	putative myb-related transcription activator [Arabidopsis thaliana]	265	51.6bits(122)	6e-06	23/45(51%)	27/45(60%)		1	109-243	84-128	At1g74840	9e-17	Transcription	11.02 RNA synthesis
DT211690	N114D12	624	OC0515																	At3g61690	2e-06	Unclassified proteins	99 UNCLASSIFIED PROTEINS
DT211699	N114E12	623	OC0515	0	2				emb|CAB71099.1|	putative protein [Arabidopsis thaliana]	1388	49.7bits(117)	5e-05	30/92(32%)	46/92(50%)	2/92(2%)	3	6-275	1218-1302	At3g61690	2e-06	Unclassified proteins	99 UNCLASSIFIED PROTEINS
DT211700	N114F1	258	OC0516	0	1				gb|AAP37760.1|	At1g16030 [Arabidopsis thaliana] heat shock protein 70 from Arabidopsis	646	100bits(249)	1e-20	49/85(57%)	57/85(67%)		3	3-257	531-615	At1g16030	1e-33	Protein fate (folding, modification, destination)	14.01 protein folding and stabilization
DT211417	N110C4	538	OC0517						gb|AAM14112.1|	putative ubiquinone/menaquinone biosynthesis methyltransferase [Arabidopsis thaliana]	288	275bits(703)	4e-73	136/175(77%)	154/175(88%)		3	12-536	22-195	At5g57300	3e-75	Metabolism	01.20 secondary metabolism
DT211701	N114F2	539	OC0517	0	2															At5g57300	4e-72	Metabolism	01.20 secondary metabolism
DT211702	N114F4	344	OC0518	0	1				gb|AAM64479.1|	COPT5 [Arabidopsis thaliana] copper transporter family protein [Arabidopsis thaliana]	146	96.3bits(238)	2e-19	42/57(73%)	48/57(84%)		-1	272-102	1-57	At5g20650	5e-21	Cellular transport, transport facilitation and transport routes	20.03 transport facilitation
DT211704	N114F7	242	OC0520	0	1				dbj|BAB01770.1|	DEAD-Box RNA helicase-like protein [Arabidopsis thaliana]	616	120bits(302)	8e-27	61/75(81%)	66/75(88%)		2	17-241	227-301	At3g22330	7e-29	Protein synthesis	12.04 translation
DT211706	N114F9	181	OC0521	0	1				ref|NP_916187.1|	calcyclin binding protein-like [Oryza sativa (japonica cultivar-group)]	225	101bits(251)	6e-21	45/54(83%)	51/54(94%)		1	19-180	141-194	At1g30070	2e-20	Unclassified proteins	99 UNCLASSIFIED PROTEINS
DT211593	N113A2	1198	OC0523						gb|AAD25801.1|	Strong similarity to gi|2244833 centromere protein homolog from [Arabidopsis thaliana]	1744	109bits(272)	2e-22	75/293(25%)	137/293(46%)	7/293(2%)	2	80-838	1227-788	At1g03080	8e-31	Cell cycle and DNA processing	10.03 cell cycle
DT211715	N114G9	1242	OC0523	0	2															At1g03080	1e-30	Cell cycle and DNA processing	10.03 cell cycle
DT211717	N114G12	358	OC0524						gb|AAC95215.1|	putative pumilio/Mpt5 family RNA-binding protein [Arabidopsis thaliana]	968	52.0bits(123)	5e-06	31/72(43%)	39/72(54%)	2/72(2%)	2	29-238	263-334	At2g29190	7e-12	Transcription	11.02 RNA synthesis
DT211719	N114H2	358	OC0524	0	2															At2g29190	7e-12	Transcription	11.02 RNA synthesis
DT211723	N114H9	128	OC0525	0	1				dbj|BAB02919.1|	unnamed protein product [Arabidopsis thaliana]	375	53.9bits(128)	1e-06	25/34(73%)	30/34(88%)		-3	126-25	300-333	At3g17430	4e-09	Cellular transport, transport facilitation and transport routes	20.03 transport facilitation
DT211731	N118A10	648	OC0527	0	1				emb|CAB75899.1|	2-oxoglutarate dehydrogenase, E1 subunit-like protein [Arabidopsis thaliana]	1009	377bits(969)	1e-104	175/216(81%)	202/216(93%)		1	1-648	450-665	At3g55410	e-106	Metabolism	01.05 C-compound and carbohydrate metabolism
DT212205	N118A12	375	OC0528	0	1				gb|AAR83860.1|	putative ribosomal protein [Capsicum annuum]	152	85.9bits(211)	3e-16	41/55(74%)	42/55(76%)		1	10-174	98-152	At4g09800	5e-26	Protein synthesis	12.01 ribosome biogenesis
DT211733	N118B2	641	OC0529	0	1				ref|XP_480815.1|	unknown protein [Oryza sativa (japonica cultivar-group)]	482	229bits(584)	9e-61	106/133(79%)	118/133(88%)		-2	400-424	287-279	At1g16860	3e-60	Unclassified proteins	99 UNCLASSIFIED PROTEINS
DT211734	N118B3	441	OC0530	0	1				dbj|BAA89423.1|	allyl alcohol dehydrogenase [Nicotiana tabacum]	343	169bits(427)	3e-41	78/113(69%)	98/113(86%)		3	3-341	220-332	At5g16990	5e-45	Metabolism	01. metabolism
DT212600	E002B12	282	OC0533_a																	At2g36170	1e-43	Protein synthesis	12.01 ribosome biogenesis
DT211617	N113D1	557	OC0533_a						pir||S28420	ubiquitin / ribosomal protein CEP52 [Nicotiana sylvestris]	128	251bits(641)	7e-66	124/128(96%)	125/128(97%)	0	3	6-389	1-128	At2g36170	9e-68	Protein synthesis	12.01 ribosome biogenesis
DT211738	N118B7b	309	OC0533_a	1	2															At2g36170	1e-43	Protein synthesis	12.01 ribosome biogenesis
DT212260	A025E12	308	OC0533_b	1	0				emb|CAA80863.1|	ubiquitin/ribosomal protein [Brassica rapa]	128	142bits(357)	3e-33	75/96(78%)	75/96(78%)	0	0	6-293	1-96	At2g36170	2e-40	Protein synthesis	12.01 ribosome biogenesis
DT210914	N102D1	457	OC0533_c	0	1				gb|EAK83071.1|	hypothetical protein UM02073.1 [Ustilago maydis 521] polyubiquitin [Pinus sylvestris]	387	253bits(646)	3e-69	129/130(99%)	130/130(100%)		-2	396-422	233-66	At4g05050	3e-75	Protein fate (folding, modification, destination)	14.13 protein degradation
DT211744	N118C5	609	OC0535	0	1				emb|CAD10740.1|	lipoxygenase [Corylus avellana]	873	348bits(893)	5e-95	154/199(77%)	180/199(90%)		3	12-608	559-757	At3g22400	3e-87	Metabolism	01.06 lipid, fatty acid and isoprenoid metabolism
DT211748	N118C12	532	OC0536	0	1				emb|CAF18251.1|	SEU3B protein [Antirrhinum majus]	297	70.9bits(172)	1e-11	38/60(63%)	44/60(73%)		-1	259-398	245-170	At1g43850	9e-14	Unclassified proteins	99 UNCLASSIFIED PROTEINS
DT211749	N118D2	641	OC0537	0	1				gb|AAM97061.1|	putative CCCH-type zinc finger protein [Arabidopsis thaliana]	359	106bits(265)	4e-22	65/136(47%)	88/136(64%)	10/136(7%)	-2	514-137	230-358	At2g19810	2e-33	Transcription	11.02 RNA synthesis
DT211750	N118D3	735	OC0538	0	1				gb|AAP21194.1|	At1g22270 [Arabidopsis thaliana]	124	171bits(432)	2e-41	83/124(66%)	99/124(79%)	1/124(0%)	-1	603-235	1-124	At1g22270	2e-53	Unclassified proteins	99 UNCLASSIFIED PROTEINS
DT211752	N118D5	186	OC0539	0	1				emb|CAD70622.1|	1-aminocyclopropane-1-carboxylic acid oxidase [Cicer arietinum]	308	45.8bits(107)	0.0003	17/31(54%)	22/31(70%)		3	9-101	18-48	At2g44800	3e-11	Interaction with the environment (Systemic)	36.20 plant / fungal specific systemic sensing and response
DT211754	N118D7	390	OC0540	0	1				sp|O24473|IF2B_WHEAT	Eukaryotic translation initiation factor 2 beta subunit [Triticum aestivum]	270	97.8bits(242)	7e-20	46/51(90%)	49/51(96%)		-3	388-236	220-270	At5g20920	9e-19	Protein synthesis	12.07 translational control
DT211755	N118D8	353	OC0541	0	1				dbj|BAD45043.1|	putative ER6 protein [Oryza sativa (japonica cultivar-group)]	182	52.4bits(124)	4e-06	23/26(88%)	23/26(88%)		1	16-93	157-182	At3g11930	0.0003	No hits found	No hits found
DT211756	N118D9	477	OC0542	0	1				gb|AAM19830.1|	AT4g39280/T22F8_180 [Arabidopsis thaliana] phenylalanyl-tRNA synthetase, putative	485	298bits(763)	3e-80	140/155(90%)	149/155(96%)		-2	476-12	220-374	At4g39280	2e-82	Protein synthesis	12.10 aminoacyl-tRNA-synthetases
DT211757	N118D11	344	OC0543	0	1				gb|AAM67509.1|	unknown protein [Arabidopsis thaliana]	240	145bits(367)	2e-34	68/100(68%)	84/100(84%)		-1	302-3	1-100	At4g37540	3e-36	Unclassified proteins	99 UNCLASSIFIED PROTEINS
DT211758	N118D12	909	OC0544	0	1				gb|AAM63474.1|	hydroxyproline-rich glycoprotein-like protein [Arabidopsis thaliana]	532	257bits(656)	3e-67	143/274(52%)	177/274(64%)	4/274(1%)	1	97-906	3-274	At3g22440	2e-82	Unclassified proteins	99 UNCLASSIFIED PROTEINS
DT210883	N101H2	406	OC0545																	At5g08180	3e-40	Transcription	11.02 RNA synthesis
DT211760	N118E3	405	OC0545	0	2				ref|NP_910672.1|	contains EST AU031225(E61165)~nhp2-like protein [Oryza sativa] putative nucleolar protein family A member 3	150	192bits(489)	2e-48	89/119(74%)	106/119(89%)		1	1-357	32-150	At5g08180	1e-44	Transcription	11.02 RNA synthesis
DT211761	N118E4	405	OC0546	0	1				gb|AAM44962.1|	putative sphingosine-1-phosphate lyase [Arabidopsis thaliana]	544	241bits(616)	3e-63	113/134(84%)	127/134(94%)		2	2-403	354-487	At1g27980	3e-65	Metabolism	01.06 lipid, fatty acid and isoprenoid metabolism
DT211762	N118E5	927	OC0547	0	1				gb|AAL15222.1|	unknown protein [Arabidopsis thaliana] seh1-like protein [Arabidopsis thaliana]	326	321bits(822)	2e-97	147/239(61%)	184/239(76%)		1	97-907	54-323	At1g64350	e-103	Unclassified proteins	99 UNCLASSIFIED PROTEINS
DT211764	N118E7	543	OC0548	0	1				gb|AAL07129.1|	unknown protein [Arabidopsis thaliana] Probable glycerophosphoryl diester phosphodiesterase 2 precursor	759	102bits(254)	5e-21	49/96(51%)	66/96(68%)		-2	542-255	616-709	At4g26690	5e-38	Cell rescue, defense and virulence	32.07 detoxification
DT211765	N118E8	607	OC0549	0	1				gb|AAL36933.1|	gamma-tocopherol methyltransferase [Perilla frutescens]	369	315bits(807)	5e-85	147/184(79%)	167/184(90%)		3	12-563	184-367	At1g64970	1e-76	Unclassified proteins	99 UNCLASSIFIED PROTEINS
DT211766	N118E9	308	OC0550	0	1				No hits found	No hits found								0-0	0-0			No hits found	No hits found
DT211767	N118E11	941	OC0551	0	1				emb|CAA41359.1|	glycogen (starch) synthase [Solanum tuberosum]	607	358bits(920)	1e-116	172/211(81%)	191/211(90%)		3	3-937	223-532	At1g32900	e-112	Metabolism	01.05 C-compound and carbohydrate metabolism
DT211768	N118E12	610	OC0552	0	1				gb|AAB60719.1|	Strong similarity to S. pombe leucyl-tRNA synthetase (gb|Z73100) [Arabidopsis thaliana]	1084	279bits(714)	3e-74	128/204(62%)	156/204(76%)	1/204(0%)	1	1-609	463-666	At1g09620	1e-83	Protein synthesis	12.10 aminoacyl-tRNA-synthetases
DT211770	N118F3	517	OC0553	0	1				ref|XP_479810.1|	putative adenylate kinase, chloroplast precursor [Oryza sativa (japonica cultivar-group)]	299	199bits(505)	3e-50	105/203(51%)	131/203(64%)	37/203(18%)	2	2-499	97-299	At3g01820	2e-34	Metabolism	01.03 nucleotide metabolism
DT211773	N118F7	303	OC0554	0	1				emb|CAB88264.1|	callose synthase catalytic subunit-like protein [Arabidopsis thaliana]	1963	181bits(458)	6e-45	88/100(88%)	96/100(96%)		3	3-302	1580-1679	At5g13000	6e-47	Metabolism	01.05 C-compound and carbohydrate metabolism
DT211775	N118F11	553	OC0556	0	1				gb|AAO38707.1|	cation diffusion facilitator 8 [Stylosanthes hamata]	415	301bits(772)	4e-81	143/165(86%)	156/165(94%)		3	3-497	249-413	At3g58060	8e-71	Cellular transport, transport facilitation and transport routes	20.01 transported compounds (substrates)
DT211776	N118F12	342	OC0557	0	1				gb|AAR83860.1|	putative ribosomal protein [Capsicum annuum]	152	180bits(457)	9e-45	86/94(91%)	91/94(96%)		3	60-341	1-94	At1g34030	2e-46	Protein synthesis	12.01 ribosome biogenesis
DT211778	N118G2	728	OC0558	0	1				pir||H96747	unknown protein T10D10.14 [imported] - [Arabidopsis thaliana]	1088	75.1bits(183)	2e-12	38/52(73%)	44/52(84%)		3	90-245	1029-1078	At1g72390	4e-22	Unclassified proteins	99 UNCLASSIFIED PROTEINS
DT211562	N112D5	437	OC0559																	At1g34750	2e-34	Cellular transport, transport facilitation and transport routes	20.01 transported compounds (substrates)
DT211781	N118G5	438	OC0559						gb|AAD46006.1|	Strong similarity to gb|AF092432 protein phosphatase type 2C from [Arabidopsis thaliana]	282	143bits(361)	1e-33	69/91(75%)	80/91(87%)		3	12-284	192-282	At1g34750	2e-35	Cellular transport, transport facilitation and transport routes	20.01 transported compounds (substrates)
DT211783	N118G8	437	OC0559	0	3															At1g34750	5e-35	Cellular transport, transport facilitation and transport routes	20.01 transported compounds (substrates)
DT211786	N118G11	347	OC0560	0	1				emb|CAH59632.1|	mitochondrial phosphate translocator [Medicago truncatula]	374	208bits(529)	4e-53	101/109(92%)	104/109(95%)		-3	345-19	174-282	At5g14040	9e-52	Cellular transport, transport facilitation and transport routes	20.01 transported compounds (substrates)
DT211787	N118G12	239	OC0561	0	1				No hits found	No hits found								0-0	0-0	At2g16800	3e-26	Unclassified proteins	99 UNCLASSIFIED PROTEINS
DT211789	N118H3	416	OC0562	0	1				dbj|BAB10786.1|	unnamed protein product [Arabidopsis thaliana] arogenate dehydrogenase [Arabidopsis thaliana]	662	147bits(370)	1e-34	70/132(53%)	93/132(70%)	3/132(2%)	-1	401-15	387-208	At5g34930	2e-36	Unclassified proteins	99 UNCLASSIFIED PROTEINS
DT211790	N118H5	774	OC0563	0	1				ref|NP_917011.1|	putative zinc finger protein [Oryza sativa (japonica cultivar-group)]	1063	375bits(963)	1e-107	170/220(77%)	186/220(84%)	3/220(1%)	2	2-740	722-969	At3g18290	e-100	Unclassified proteins	99 UNCLASSIFIED PROTEINS
DT211413	N110B11	879	OC0565_a						gb|AAM00280.1|	acetoacetyl-CoA thiolase [Arabidopsis thaliana]	403	451bits(1159)	1e-125	219/282(77%)	255/282(90%)		2	2-847	58-339	At5g48230	e-128	Metabolism	01.06 lipid, fatty acid and isoprenoid metabolism
DT211794	N118H11	489	OC0565_a	0	2															At5g48230	3e-64	Metabolism	01.06 lipid, fatty acid and isoprenoid metabolism
DT211779	N118G3	892	OC0565_b	0	1				dbj|BAA97003.1|	acetyl-CoA C-acetyltransferase [Arabidopsis thaliana]	486	368bits(945)	1e-103	177/223(79%)	206/223(92%)	0	2	2-759	141-392	At5g48230	e-105	Metabolism	01.06 lipid, fatty acid and isoprenoid metabolism
DT211795	N118H12	287	OC0566	0	1				ref|NP_922868.1|	putative cinnamoyl-CoA reductase [Oryza sativa (japonica cultivar-group)]	321	119bits(298)	2e-26	58/98(59%)	73/98(74%)	3/98(3%)	2	2-286	120-217	At2g23910	2e-23	Metabolism	01.20 secondary metabolism
DT211798	N119A6	461	OC0568	0	1				gb|AAP49699.1|	putative oligosaccharyl transferase STT3 protein [Vitis vinifera]	230	244bits(622)	5e-65	116/135(85%)	118/135(87%)		-3	459-15	18-165	At5g19690	6e-74	Cellular transport, transport facilitation and transport routes	20.01 transported compounds (substrates)
DT211801	N119A10	359	OC0569	0	1				emb|CAA73179.1|	PPF-1 protein [Pisum sativum] Inner membrane protein PPF-1, chloroplast precursor	442	88.6bits(218)	4e-17	53/112(47%)	65/112(58%)		-1	338-3	1-103	At2g28800	5e-19	Protein fate (folding, modification, destination)	14.04 protein targeting, sorting and translocation
DT211802	N119A11	738	OC0570	0	1				emb|CAA67830.1|	ENOD20 [Medicago truncatula]	268	33.9bits(76)	4	24/75(32%)	36/75(48%)	2/75(2%)	1	361-579	139-213	At3g08670	0.13	No hits found	No hits found
DT211805	N119B2	863	OC0572	0	1				sp|P83372|CISY_FRAAN	Citrate synthase, mitochondrial precursor [Fragaria x ananassa]	469	311bits(797)	1e-97	150/174(86%)	159/174(91%)		2	2-758	214-466	At3g60100	3e-98	Metabolism	01.05 C-compound and carbohydrate metabolism
DT211807	N119B4	313	OC0573	0	1				gb|AAF35902.1|	expansin 3 [Zinnia elegans]	242	153bits(387)	1e-36	65/78(83%)	72/78(92%)		1	1-234	64-141	At1g69530	8e-34	Biogenesis of cellular components	42.01 cell wall
DT211341	N109A2	771	OC0574						gb|AAL57642.1|	AT5g45560/MFC19_23 [Arabidopsis thaliana] pleckstrin homology (PH) domain-containing protein / lipid-binding START domain-containing protein [Arabidopsis thaliana]	719	318bits(815)	9e-86	150/189(79%)	165/189(87%)		-2	623-57	476-664	At5g45560	e-100	Unclassified proteins	99 UNCLASSIFIED PROTEINS
DT211808	N119B6	394	OC0574	0	2															At5g45560	1e-26	Unclassified proteins	99 UNCLASSIFIED PROTEINS
DT211809	N119B8	113	OC0575	0	1				ref|NP_915593.1|	putative beta-1,3-glucanase [Oryza sativa (japonica cultivar-group)]	414	46.2bits(108)	0.0003	21/37(56%)	27/37(72%)		-2	112-2	108-144	At1g32860	4e-05	No hits found	No hits found
DT211811	N119B10	424	OC0576	0	1				gb|AAM65530.1|	unknown [Arabidopsis thaliana]	298	142bits(358)	3e-33	69/92(75%)	81/92(88%)		3	147-422	76-164	At3g57000	5e-39	Cellular communication/signal transduction mechanism	30. cellular communication/signal transduction mechanism
DT211813	N119B12	621	OC0577	0	1				gb|AAF23311.1|	putative RNA helicase [Arabidopsis thaliana]	545	224bits(570)	1e-63	109/160(68%)	131/160(81%)		1	1-614	338-542	At3g09720	2e-82	Transcription	11.04 RNA processing
DT211814	N119C1	408	OC0578	0	1				emb|CAA26620.1|	ATP synthase beta subunit [Nicotiana plumbaginifolia]	560	196bits(498)	1e-49	99/104(95%)	103/104(99%)		-2	407-96	456-559	At5g08680	1e-50	Subcellular localization	70.16 mitochondrion
DT211816	N119C3	419	OC0579	0	1				ref|XP_475352.1|	hypothetical protein [Oryza sativa (japonica cultivar-group)]	368	32.7bits(73)	2.9	20/48(41%)	23/48(47%)	5/48(10%)	3	33-161	113-156	At3g54000	4e-10	Unclassified proteins	99 UNCLASSIFIED PROTEINS
DT211817	N119C4	313	OC0580	0	1				ref|NP_456303.1|	glutamate dehydrogenase [Salmonella enterica subsp. enterica]	389	32.3bits(72)	3.7	19/47(40%)	26/47(55%)	6/47(12%)	1	46-168	227-272	At1g52565	0.004	No hits found	No hits found
DT211819	N119C7	299	OC0582	0	1				gb|AAM66941.1|	glutathione-s-transferase, putative [Arabidopsis thaliana]	146	57.4bits(137)	1e-07	27/47(57%)	35/47(74%)		2	17-157	98-144	At1g65820	2e-09	Classification not yet clear-cut	98 CLASSIFICATION NOT YET CLEAR-CUT
DT211820	N119C9	165	OC0583	0	1				emb|CAA75009.1|	glutathione peroxidase [Helianthus annuus]	180	101bits(251)	7e-21	46/54(85%)	48/54(88%)		3	3-164	72-125	At2g31570	7e-21	Cell rescue, defense and virulence	32.01 stress response
DT211063	N104F2	364	OC0584																	At4g09980	2.7	No hits found	No hits found
DT211821	N119C10	362	OC0584	0	2				ref|NP_745298.1|	hypothetical protein PP3154 [Pseudomonas putida KT2440]	222	33.1bits(74)	2.2	21/50(42%)	24/50(48%)	1/50(2%)	-3	207-61	32-81	At2g43370	2.7	No hits found	No hits found
DT211822	N119C11	247	OC0585	0	1				No hits found	No hits found								0-0	0-0			No hits found	No hits found
DT211823	N119C12	347	OC0586	0	1				dbj|BAC76085.1|	replication factor C 110 kDa subunit [Oryza sativa (japonica cultivar-group)]	1021	43.5bits(101)	0.002	24/56(42%)	39/56(69%)	4/56(7%)	2	17-172	936-989	At5g22010	3e-07	Cell cycle and DNA processing	10.01 DNA processing
DT211532	N111H9	458	OC0587																	At2g16500	4e-09	Metabolism	01.20 secondary metabolism
DT211825	N119D2	493	OC0587	0	2				gb|AAR84411.2|	arginine decarboxylase [Daucus carota]	570	104bits(259)	1e-21	58/104(55%)	66/104(63%)	3/104(2%)	2	2-304	470-570	At4g34710	1e-13	Metabolism	01.20 secondary metabolism
DT211826	N119D3	331	OC0588	0	1				gb|AAM65284.1|	unknown [Arabidopsis thaliana] putative SenC [Oryza sativa] electron transport SCO1/SenC family protein	276	158bits(400)	3e-38	73/110(66%)	88/110(80%)		-1	331-2	109-218	At4g39740	4e-40	Protein fate (folding, modification, destination)	14.10 assembly of protein complexes
DT211431	N110D12	317	OC0589																	At1g52800	5e-29	Metabolism	01.20 secondary metabolism
DT211827	N119D4	317	OC0589	0	2				gb|AAG52291.1|	putative oxidoreductase; 33116-34434 [Arabidopsis thaliana]	314	123bits(309)	1e-27	57/102(55%)	77/102(75%)		2	5-310	189-289	At1g52800	2e-29	Metabolism	01.20 secondary metabolism
DT211828	N119D6	221	OC0590	0	1				pir||A96510	protein F27F5.25 [ Arabidopsis thaliana]	212	83.6bits(205)	1e-15	37/66(56%)	49/66(74%)		-1	203-6	1-66	At1g45170	1e-17	Unclassified proteins	99 UNCLASSIFIED PROTEINS
DT211834	N119E1	358	OC0592	0	1				emb|CAA07589.1|	oxygenase [Nicotiana tabacum]	643	163bits(412)	1e-39	73/105(69%)	91/105(86%)		3	24-338	385-489	At3g01420	3e-34	Metabolism	01.06 lipid, fatty acid and isoprenoid metabolism
DT211835	N119E2	446	OC0593	0	1				ref|XP_498577.1|	PREDICTED: hypothetical protein XP_498577 [Homo sapiens]	309	38.5bits(88)	0.052	27/102(26%)	49/102(48%)	3/102(2%)	3	147-443	113-198	At5g28610	0.33	No hits found	No hits found
DT211842	N119E10	1112	OC0595	0	1				pir||T03935	leucine zipper transcription factor TGA2.1 [Nicotiana tabacum]	456	344bits(883)	2e-93	204/352(57%)	235/352(66%)	25/352(7%)	1	1-981	32-373	At3g12250	1e-81	Transcription	11.02 RNA synthesis
DT211844	N119E12	436	OC0596	0	1				ref|NP_974840.1|	expressed protein [Arabidopsis thaliana] plant IF-like protein [Arabidopsis thaliana]	335	188bits(477)	4e-47	90/144(62%)	116/144(80%)		1	1-432	192-335	At5g26770	1e-50	Classification not yet clear-cut	98 CLASSIFICATION NOT YET CLEAR-CUT
DT211847	N119F5	403	OC0597	0	1				emb|CAD30274.1|	Auxin-responsive protein IAA16 protein [Gossypium hirsutum]	208	125bits(314)	3e-28	58/75(77%)	66/75(88%)		-3	395-171	123-196	At3g04730	2e-23	Classification not yet clear-cut	98 CLASSIFICATION NOT YET CLEAR-CUT
DT211848	N119F6	386	OC0598	0	1				gb|AAN13171.1|	putative ER lumen-retaining receptor (HDEL receptor) protein [Arabidopsis thaliana]	215	142bits(357)	3e-33	69/76(90%)	74/76(97%)		2	158-385	1-76	At3g25040	6e-35	Protein fate (folding, modification, destination)	14.04 protein targeting, sorting and translocation
DT211849	N119F7	320	OC0599	0	1				emb|CAC69851.1|	hypothetical protein [Nicotiana tabacum]	305	36.2bits(82)	0.26	33/82(40%)	40/82(48%)	30/82(36%)	-2	301-146	76-156	At1g49490	0.018	No hits found	No hits found
DT211852	N119F10	600	OC0600	0	1				dbj|BAA96920.1|	26S proteasome AAA-ATPase subunit RPT3 [Arabidopsis thaliana]	408	267bits(683)	1e-70	137/157(87%)	142/157(90%)		3	129-599	24-180	At5g58290	4e-81	Cell cycle and DNA processing	10.03 cell cycle
DT211853	N119F11	226	OC0601	0	1				gb|AAF98404.1|	Unknown protein [Arabidopsis thaliana] transcription factor APFI [Arabidopsis thaliana] E-25	275	128bits(322)	4e-29	62/73(84%)	66/73(90%)		-1	226-8	98-170	At1g19580	3e-31	Metabolism	01.02 nitrogen and sulfur metabolism
DT211854	N119F12	435	OC0602	0	1				ref|XP_479538.1|	VP1/ABI3 family regulatory protein-like [Oryza sativa (japonica cultivar-group)]	949	115bits(288)	3e-25	52/77(67%)	60/77(77%)	1/77(1%)	2	14-241	719-795	At2g30470	7e-27	Transcription	11.02 RNA synthesis
DT212650	E002H10	599	OC0603_a																	At3g03780	e-101	Metabolism	01.01 amino acid metabolism
DT212798	E004H4	487	OC0603_a																	At3g03780	8e-75	Metabolism	01.01 amino acid metabolism
DT212807	E005A7	597	OC0603_a						gb|AAF74983.1|	methionine synthase [Solanum tuberosum]	765	389bits(998)	1e-107	189/197(95%)	193/197(97%)		3	6-596	501-697	At3g03780	e-106	Metabolism	01.01 amino acid metabolism
DT212939	E007A6	484	OC0603_a																	At3g03780	9e-85	Metabolism	01.01 amino acid metabolism
DT213116	E009F7	593	OC0603_a																	At3g03780	e-105	Metabolism	01.01 amino acid metabolism
DT213727	E018C5	592	OC0603_a	6	0															At3g03780	e-105	Metabolism	01.01 amino acid metabolism
DT212452	D300C1	570	OC0603_b						emb|CAA89019.1|	cobalamine-independent methionine synthase [Solenostemon scutellarioides]	784	375bits(964)	1e-103	183/189(96%)	185/189(97%)	0	-3	568-2	519-707	At3g03780	e-102	Metabolism	01.01 amino acid metabolism
DT212492	D300G10	570	OC0603_b																	At5g17920	e-102	Metabolism	01.01 amino acid metabolism
DT212513	E001B2	576	OC0603_b																	At3g03780	1e-55	Metabolism	01.01 amino acid metabolism
DT212707	E003F11	571	OC0603_b																	At3g03780	e-100	Metabolism	01.01 amino acid metabolism
DT213596	E016D12	568	OC0603_b																	At5g17920	2e-93	Metabolism	01.01 amino acid metabolism
DT213641	E017A9	567	OC0603_b																	At5g17920	2e-92	Metabolism	01.01 amino acid metabolism
DT214113	E024A5	566	OC0603_b																	At3g03780	4e-99	Metabolism	01.01 amino acid metabolism
DT211855	N119G2	580	OC0603_b	7	1															At3g03780	1e-72	Metabolism	01.01 amino acid metabolism
DT211856	N119G3	688	OC0604	0	1				pir||T00882	hypothetical protein At2g45690 [Arabidopsis thaliana] - Arabidopsis thaliana shrunken seed protein (SSE1) [Arabidopsis thaliana]	360	94.4bits(233)	2e-18	46/85(54%)	59/85(69%)	1/85(1%)	3	114-663	204-360	At2g45690	5e-44	Biogenesis of cellular components	42.19 peroxisome
DT211858	N119G5	380	OC0605	0	1				ref|XP_419351.1|	PREDICTED: similar to NPF/calponin-like protein; EH domain-binding [Gallus gallus]	2722	31.2bits(69)	8.4	19/65(29%)	32/65(49%)	2/65(3%)	2	35-223	254-318	At1g20920	0.45	No hits found	No hits found
DT211859	N119G6	446	OC0606	0	1				emb|CAB81008.1|	hypothetical protein [Arabidopsis thaliana]	1966	114bits(285)	8e-25	65/145(44%)	84/145(57%)		1	7-441	1632-1775	At4g30150	7e-31	Unclassified proteins	99 UNCLASSIFIED PROTEINS
DT211860	N119G7	251	OC0607	0	1				emb|CAB43599.1|	phosphoribosyl pyrophosphate synthase [Spinacia oleracea]	336	108bits(271)	3e-23	51/77(66%)	64/77(83%)		1	19-249	2-77	At2g35390	9e-24	Metabolism	01.01 amino acid metabolism
DT211861	N119G8	305	OC0608	0	1				No hits found	No hits found								0-0	0-0			No hits found	No hits found
DT211863	N119G12	438	OC0609	0	1				gb|AAV59261.1|	At3g58750 [Arabidopsis thaliana] citrate synthase, glyoxysomal, putative [Arabidopsis thaliana]	514	260bits(665)	6e-69	125/145(86%)	137/145(94%)		3	3-437	66-210	At3g58750	5e-71	Metabolism	01.05 C-compound and carbohydrate metabolism
DT211864	N119H3	519	OC0610	0	1				gb|AAM60940.1|	unknown [Arabidopsis thaliana]	184	135bits(340)	5e-31	77/153(50%)	96/153(62%)		-2	512-54	4-151	At1g67620	9e-41	Unclassified proteins	99 UNCLASSIFIED PROTEINS
DT211865	N119H4	367	OC0611	0	1				gb|AAP13377.1|	At5g10480 [Arabidopsis thaliana] protein tyrosine phosphatase [Hyacinthus orientalis]	221	154bits(388)	8e-37	72/99(72%)	87/99(87%)		1	19-315	3-101	At5g10480	1e-45	Cellular communication/signal transduction mechanism	30.01 intracellular signalling
DT211867	N119H8	743	OC0612	0	1				dbj|BAB02802.1|	unnamed protein product [Arabidopsis thaliana] proteasome activator subunit 4-like [Oryza] 4E-59	1716	270bits(691)	2e-71	139/255(54%)	188/255(73%)	8/255(3%)	2	2-742	1299-1550	At3g13330	2e-79	Unclassified proteins	99 UNCLASSIFIED PROTEINS
DT211870	N119H11	601	OC0613	0	1				gb|AAN31119.1|	At1g70780/F5A18_4 [Arabidopsis thaliana] putative senescence-associated protein [Pisum sativum]	140	160bits(406)	1e-38	84/138(60%)	102/138(73%)	2/138(1%)	-3	599-192	6-140	At1g70780	2e-40	Unclassified proteins	99 UNCLASSIFIED PROTEINS
DT211877	N120A8	447	OC0614	0	1				emb|CAC38358.1|	zinc finger protein [Pisum sativum]	207	120bits(300)	1e-26	58/137(42%)	79/137(57%)	6/137(4%)	3	9-401	72-197	At3g19360	8e-26	Unclassified proteins	99 UNCLASSIFIED PROTEINS
DT211880	N120A11	515	OC0615	0	1				ref|NP_705339.1|	hypothetical protein [Plasmodium falciparum 3D7]	569	34.3bits(77)	1.4	23/75(30%)	35/75(46%)	4/75(5%)	-2	250-38	256-330	At5g48730	0.14	No hits found	No hits found
DT211881	N120A12	409	OC0616	0	1				gb|AAM62566.1|	signal recognition particle 9 kDa protein SRP9 [Arabidopsis thaliana]	103	112bits(280)	3e-24	55/71(77%)	62/71(87%)	1/71(1%)	3	90-299	33-103	At3g49100	7e-26	Cellular communication/signal transduction mechanism	30.01 intracellular signalling
DT211884	N120B3	429	OC0619	0	1				pir||JC4817	RNA-binding protein RZ-1 [Nicotiana sylvestris]	209	41.6bits(96)	0.006	16/29(55%)	19/29(65%)		1	97-183	129-157	At4g38680	9e-16	Classification not yet clear-cut	98 CLASSIFICATION NOT YET CLEAR-CUT
DT211886	N120B7	770	OC0620	0	1				ref|ZP_00223061.1|	COG1235: Metal-dependent hydrolases of the beta-lactamase [Burkholderia cepacia R1808]	307	36.6bits(83)	0.67	20/63(31%)	34/63(53%)		3	144-332	18-78	At3g03290	2.6	No hits found	No hits found
DT211888	N120B11	339	OC0622	0	1				emb|CAG26903.1|	ALY protein [Nicotiana benthamiana] transcriptional coactivator-like protein/RNA and export factor-binding protein	252	125bits(314)	3e-28	62/77(80%)	67/77(87%)		3	15-245	111-185	At5g59950	3e-35	Transcription	11.02 RNA synthesis
DT211891	N120C5	811	OC0624	0	1				pir||T10065	phosphoadenylyl-sulfate reductase (thioredoxin) (EC 1.8.4.8) [Catharanthus roseus]	463	396bits(1017)	1e-113	199/247(80%)	220/247(89%)		1	19-811	31-292	At4g04610	e-114	Metabolism	01.01 amino acid metabolism
DT211892	N120C6	293	OC0625	0	1				gb|AAM63515.1|	unknown [Arabidopsis thaliana]	194	125bits(313)	4e-28	58/94(61%)	76/94(80%)	2/94(2%)	2	17-292	18-111	At1g71780	5e-30	Unclassified proteins	99 UNCLASSIFIED PROTEINS
DT211894	N120C8	299	OC0626	0	1				ref|NP_700767.1|	RNA helicase, putative [Plasmodium falciparum 3D7]	1290	32.0bits(71)	4.9	18/77(23%)	38/77(49%)		-3	231-1	239-310	At4g39550	0.89	No hits found	No hits found
DT211895	N120C9	726	OC0627	0	1				dbj|BAC43098.1|	putative ankyrin [Arabidopsis thaliana]	243	206bits(525)	3e-52	114/215(53%)	143/215(66%)	4/215(1%)	1	10-642	34-241	At4g19150	9e-62	Biogenesis of cellular components	42.04 cytoskeleton
DT211896	N120C10	160	OC0628	0	1				No hits found	No hits found								0-0	0-0	At2g05440	1e-16	Unclassified proteins	99 UNCLASSIFIED PROTEINS
DT211897	N120C11	265	OC0629	0	1				ref|XP_469518.1|	putative protein kinase [Oryza sativa]	1274	48.9bits(115)	4e-05	29/87(33%)	48/87(55%)	6/87(6%)	2	14-256	479-565	At3g17850	2e-05	No hits found	No hits found
DT211898	N120C12	817	OC0630	0	1				dbj|BAC07504.2|	receptor-like protein kinase [Nicotiana tabacum]	633	80.5bits(197)	1e-19	69/221(31%)	85/221(38%)	3/221(1%)	-1	799-27	188-439	At2g31880	2e-16	Cellular communication/signal transduction mechanism	30.05 transmembrane signal transduction
DT211372	N109E7	231	OC0631						No hits found	No hits found								0-0	0-0	At4g35680	2.7	No hits found	No hits found
DT211871	N119H12	230	OC0631																	At4g35680	2.7	No hits found	No hits found
DT211901	N120D3	230	OC0631	0	3															At4g35680	2.7	No hits found	No hits found
DT211903	N120D7	352	OC0632	0	1				tpg|DAA00278.1|	TPA: putative phytosulfokine peptide precursor [Gossypium arboreum]	84	67.0bits(162)	1e-10	37/77(48%)	50/77(64%)	3/77(3%)	2	11-232	8-84	At3g49780	5e-10	Unclassified proteins	99 UNCLASSIFIED PROTEINS
DT211907	N120E2	380	OC0634	0	1				ref|NP_565401.1|	F-box family protein [Arabidopsis thaliana]	407	70.1bits(170)	2e-11	38/82(46%)	53/82(64%)	3/82(3%)	3	18-254	302-383	At2g17027	3e-20	Unclassified proteins	99 UNCLASSIFIED PROTEINS
DT211908	N120E3	571	OC0635	0	1				gb|AAS45665.1|	chloroplast APO1 [Arabidopsis thaliana]	436	292bits(748)	3e-78	137/190(72%)	152/190(80%)	5/190(2%)	3	15-569	216-231	At1g64810	1e-80	Unclassified proteins	99 UNCLASSIFIED PROTEINS
DT211654	N113H9	889	OC0637						ref|XP_225247.2|	similar to Chorion-specific transcription factor [Rattus norvegicus]	541	34.3bits(77)	4.3	20/53(37%)	27/53(50%)		-3	398-240	268-311	At4g10270	0.36	No hits found	No hits found
DT211910	N120E6	889	OC0637	0	2															At4g10270	0.36	No hits found	No hits found
DT211911	N120E8	470	OC0638	0	1				gb|AAQ67230.1|	protein phosphatase 2A catalytic subunit [Nicotiana benthamiana]	120	198bits(503)	4e-50	93/105(88%)	103/105(98%)		2	155-469	7-111	At3g58500	2e-49	Cellular communication/signal transduction mechanism	30.01 intracellular signalling
DT211912	N120E10	396	OC0639	0	1				gb|AAF18512.1|	Contains similarity to gb|AF181686 membrane protein TMS1d from_ putative tumor differentially expressed protein 1 [Oryza sativa]	412	101bits(251)	7e-21	45/55(81%)	49/55(89%)		-3	394-230	358-412	At1g16180	2e-22	Subcellular localization	70.25 vacuole or lysosome
DT211915	N120F1	210	OC0640	0	1				gb|AAM28618.1|	adenosine monophosphate binding protein 1 AMPBP1 [Arabidopsis thaliana]	554	70.9bits(172)	9e-12	34/45(75%)	40/45(88%)		3	9-143	510-554	At1g20560	9e-14	Metabolism	01.06 lipid, fatty acid and isoprenoid metabolism
DT211919	N120F5	767	OC0641	0	1				emb|CAD21166.1|	SDL-1 protein [Nicotiana plumbaginifolia] elongation defective 1 [Arabidopsis thaliana]	529	357bits(917)	1e-97	174/222(78%)	196/222(88%)	3/222(1%)	-3	765-109	301-520	At3g08550	2e-89	Unclassified proteins	99 UNCLASSIFIED PROTEINS
DT211920	N120F6	768	OC0642	0	1				gb|AAF63813.1|	branched chain alpha-keto acid dehydrogenase E2 subunit [Arabidopsis thaliana]	483	268bits(685)	1e-70	140/244(57%)	177/244(72%)	1/244(0%)	2	2-730	79-316	At3g06850	5e-73	Metabolism	01.05 C-compound and carbohydrate metabolism
DT211924	N120F11	814	OC0643	0	1				gb|AAP04037.1|	unknown protein [Arabidopsis thaliana] molybdenum cofactor sulfurase protein -like [Oryza sativa]	318	294bits(753)	2e-78	142/207(68%)	166/207(80%)		2	188-808	21-226	At1g30910	6e-81	Unclassified proteins	99 UNCLASSIFIED PROTEINS
DT211925	N120G3	301	OC0644	0	1				dbj|BAA06462.1|	TED4 [Zinnia elegans]	95	118bits(296)	4e-26	55/81(67%)	59/81(72%)		2	53-295	15-95	At3g18280	3e-29	Unclassified proteins	99 UNCLASSIFIED PROTEINS
DT211926	N120G4	538	OC0645	0	1				gb|AAM47939.1|	putative prohibitin [Arabidopsis thaliana]	286	200bits(508)	2e-50	107/158(67%)	122/158(77%)		2	2-475	126-283	At2g20530	8e-64	Cell cycle and DNA processing	10.01 DNA processing
DT211927	N120G5	626	OC0646	0	1				gb|AAP68312.1|	At4g38130 [Arabidopsis thaliana] putative histone deacetylase [Arabidopsis]	501	399bits(1026)	1e-110	184/203(90%)	193/203(95%)		2	17-625	26-228	At4g38130	e-113	Cell cycle and DNA processing	10.01 DNA processing
DT211929	N120G7	515	OC0647	0	1				gb|AAN46796.1|	At1g34430/F7P12_2 [Arabidopsis thaliana] dihydrolipoamide S-acetyltransferase, putative	465	235bits(600)	3e-61	119/142(83%)	123/142(86%)		2	89-514	235-376	At1g34430	3e-76	Metabolism	01.05 C-compound and carbohydrate metabolism
DT211933	N120H1	420	OC0649	0	1				ref|XP_476744.1|	putative iron deficiency protein Ids3 [Oryza sativa (japonica cultivar-group)]	340	131bits(329)	6e-30	66/136(48%)	92/136(67%)	1/136(0%)	3	3-407	205-340	At4g10490	2e-29	Metabolism	01.20 secondary metabolism
DT211367	N109D12	598	OC0650						dbj|BAB11650.1|	trehalose-6-phosphate phosphatase [Arabidopsis thaliana]	381	202bits(515)	3e-51	107/177(60%)	133/177(75%)	5/177(2%)	1	82-597	1-175	At5g65140	3e-53	Metabolism	01.05 C-compound and carbohydrate metabolism
DT211935	N120H5	597	OC0650	0	2															At5g65140	3e-53	Metabolism	01.05 C-compound and carbohydrate metabolism
DT211936	N120H6	370	OC0651	0	1				gb|AAM14245.1|	unknown protein [Arabidopsis thaliana]	250	181bits(460)	4e-45	86/116(74%)	97/116(83%)		-3	365-18	1-116	At4g27450	5e-47	Classification not yet clear-cut	98 CLASSIFICATION NOT YET CLEAR-CUT
DT211937	N120H7	857	OC0652	0	1				gb|AAR16298.1|	cortactin-binding protein 2 [Mus musculus]	1648	35.4bits(80)	1.8	12/33(36%)	20/33(60%)		1	616-714	1003-1035	At5g04570	2.3	No hits found	No hits found
DT211938	N120H8	348	OC0653	0	1				gb|AAM91214.1|	putative WD-40 repeat protein [Arabidopsis thaliana]	469	94.7bits(234)	6e-19	42/54(77%)	45/54(83%)		2	2-163	411-464	At2g19540	1e-20	Cellular communication/signal transduction mechanism	30.01 intracellular signalling
DT211941	N120H11	198	OC0654	0	1				No hits found	No hits found								0-0	0-0	At2g21060	6e-10	Unclassified proteins	99 UNCLASSIFIED PROTEINS
DT211942	N120H12	446	OC0655	0	1				gb|AAA82881.1|	tonoplast ATPase 70 kDa subunit [Brassica napus]	623	289bits(740)	1e-77	143/145(98%)	144/145(99%)		2	11-445	315-459	At1g78900	9e-80	Cellular transport, transport facilitation and transport routes	20.03 transport facilitation
DT211945	N121A3	285	OC0656	0	1				emb|CAC43326.1|	putative beta5 proteasome subunit [Nicotiana tabacum]	174	181bits(459)	5e-45	85/88(96%)	86/88(97%)		2	20-283	31-118	At3g26340	8e-46	Protein fate (folding, modification, destination)	14.07 protein modification
DT211949	N121A11	895	OC0658	0	1				gb|AAG51867.1|	GCN4-complementing protein, putative; 3111-9506 [Arabidopsis thaliana]	776	277bits(709)	2e-73	137/262(52%)	183/262(69%)	3/262(1%)	3	15-791	513-774	At1g60860	3e-80	Transcription	11.02 RNA synthesis
DT211950	N121A12	524	OC0659	0	1				emb|CAB89406.1|	putative protein [Arabidopsis thaliana] helicase domain-containing protein / IBR domain-containing protein/zinc finger protein-related [Arabidopsis thaliana]	1751	233bits(594)	2e-60	105/171(61%)	140/171(81%)		2	11-523	706-874	At5g10370	1e-62	Transcription	11.02 RNA synthesis
DT211952	N121B2	475	OC0660	0	1				ref|NP_914403.1|	P0020E09.16 [Oryza sativa (japonica cultivar-group)]	1947	255bits(651)	3e-67	117/156(75%)	138/156(88%)		1	7-474	1773-1928	At5g58410	2e-68	Unclassified proteins	99 UNCLASSIFIED PROTEINS
DT211954	N121B4	372	OC0662						gb|AAO50635.1|	putative selenium binding protein [Arabidopsis thaliana]	480	187bits(475)	7e-47	83/99(83%)	92/99(92%)		3	9-305	382-480	At3g23800	8e-49	Protein with binding function or cofactor requirement (structural or catalytic)	16.17 metal binding
DT211955	N121B6	377	OC0662	0	2															At3g23800	3e-48	Protein with binding function or cofactor requirement (structural or catalytic)	16.17 metal binding
DT211956	N121B7	450	OC0663	0	1				ref|XP_470485.1|	unknown protein [Oryza sativa (japonica cultivar-group)] receptor protein kinase-like protein [Arabidopsis]	259	144bits(363)	7e-34	69/112(61%)	85/112(75%)		2	113-448	25-133	At4g34215	4e-33	Cellular communication/signal transduction mechanism	30.01 intracellular signalling
DT211961	N121C1	884	OC0665	0	1				dbj|BAA89544.1|	unnamed protein product [Oryza sativa (japonica cultivar-group)] ATPase [Arabidopsis thaliana]	1175	358bits(920)	8e-98	183/288(63%)	228/288(79%)		1	19-882	473-758	At5g04930	5e-98	Cellular transport, transport facilitation and transport routes	20.01 transported compounds (substrates)
DT211963	N121C3	365	OC0666	0	1				gb|AAP96920.1|	pyruvate decarboxylase [Dianthus caryophyllus]	605	223bits(567)	2e-57	105/117(89%)	115/117(98%)		-1	365-15	148-264	At4g33070	1e-55	Metabolism	01.05 C-compound and carbohydrate metabolism
DT211966	N121C8	382	OC0667	0	1				dbj|BAB08619.1|	SCARECROW gene regulator [Arabidopsis thaliana]	584	176bits(445)	2e-43	80/121(66%)	100/121(82%)		3	18-380	454-574	At5g66770	3e-45	Classification not yet clear-cut	98 CLASSIFICATION NOT YET CLEAR-CUT
DT211974	N121D5	397	OC0670	0	1				gb|AAT94000.1|	unknow protein [Oryza sativa (japonica cultivar-group)] putative coiled-coil protein [Oryza sativa]	607	112bits(281)	2e-24	51/79(64%)	63/79(79%)		3	3-239	524-602	At3g24440	1e-21	Unclassified proteins	99 UNCLASSIFIED PROTEINS
DT213278	E012A3	503	OC0671																	At5g61170	5e-37	Protein synthesis	12.01 ribosome biogenesis
DT211967	N121C9	725	OC0671						gb|AAQ65147.1|	At5g61170 40S ribosomal protein S19 [Cicer arietinum]	140	149bits(376)	-3	69/81(85%)	76/81(93%)		-2	16-255	59-136	At5g61170	9e-68	Protein synthesis	12.01 ribosome biogenesis
DT211979	N121D9	725	OC0671	1	2															At5g61170	9e-68	Protein synthesis	12.01 ribosome biogenesis
DT211980	N121D10	443	OC0672	0	1				gb|AAV59264.1|	At2g39740 [Arabidopsis thaliana]	511	85.1bits(209)	5e-16	37/67(55%)	49/67(73%)		1	4-204	267-333	At2g39740	2e-06	Unclassified proteins	99 UNCLASSIFIED PROTEINS
DT211982	N121D12	311	OC0673	0	1				emb|CAA76677.1|	translation initiation factor [Pisum sativum]	407	114bits(286)	6e-25	59/82(71%)	70/82(85%)		3	66-311	1-80	At3g19760	1e-24	Protein synthesis	12.04 translation
DT211987	N121E7	267	OC0675	0	1				gb|AAK33007.1|	ternary complex factor XSAP1 [Xenopus laevis]	406	31.6bits(70)	6.6	12/23(52%)	15/23(65%)		-3	250-182	191-213	At2g19370	0.002	No hits found	No hits found
DT211989	N121E9	498	OC0677	0	1				ref|NP_242321.1|	spore germination protein [Bacillus halodurans C-125]	360	37.0bits(84)	0.2	11/48(22%)	31/48(64%)		-2	470-327	64-111			No hits found	No hits found
DT211991	N121E11	637	OC0678	0	1				gb|AAK13589.1|	rRNA intron-encoded homing endonuclease [Oryza sativa]	66	93.6bits(231)	3e-18	48/53(90%)	49/53(92%)		-3	161-3	4-56	At2g25600	2.1	No hits found	No hits found
DT211994	N121F2	563	OC0680	0	1				gb|AAA50233.1|	casein kinase I-like protein; similar to the rat delta isoform of [Arabidopsis thaliana]	387	57.0bits(136)	3e-07	26/26(100%)	26/26(100%)		3	486-563	1-26	At4g26100	8e-09	Cellular communication/signal transduction mechanism	30.01 intracellular signalling
DT211995	N121F6	418	OC0681	0	1				gb|AAR06920.1|	UDP-glycosyltransferase 74G1 [Stevia rebaudiana]	460	113bits(282)	2e-24	57/84(67%)	65/84(77%)		2	14-265	374-457	At1g05670	8e-23	Metabolism	01.20 secondary metabolism
DT211996	N121F7	351	OC0682	0	1				gb|AAP80178.1|	At1g49950 [Arabidopsis thaliana] DNA-binding protein, putative [Arabidopsis thaliana]	300	79.3bits(194)	3e-14	35/41(85%)	38/41(92%)		3	228-350	1-41	At1g49950	7e-16	Transcription	11.02 RNA synthesis
DT211998	N121F10	255	OC0684	0	1				ref|NP_663010.1|	AP (apurinic or apyrimidinic) endonuclease, Xth family [Chlorobium tepidum TLS]	253	33.9bits(76)	1.3	16/35(45%)	23/35(65%)	1/35(2%)	3	108-209	21-55	At2g41410	5e-08	Subcellular localization	70.03 cytoplasm
DT210791	MMD019C10	300	OC0685_a	0	1				gb|AAU09443.1|	UDP-glucose glucosyltransferase [Fragaria x ananassa]	555	120bits(300)	4e-27	53/72(73%)	64/72(88%)	0	1	85-43	324-309	At1g05670	2e-22	Metabolism	01.20 secondary metabolism
DT212000	N121F12	525	OC0685_b	0	1				gb|AAN85566.1|	UDP-glucosyl transferase [Fragaria x ananassa]	555	231bits(588)	8e-60	112/176(63%)	142/176(80%)	2/176(1%)	3	3-524	231-404	At4g15480	3e-52	Metabolism	01.05 C-compound and carbohydrate metabolism
DT211599	N113B1	603	OC0686						gb|AAM91463.1|	At2g36630/F1O11.26 [Arabidopsis thaliana]	459	207bits(528)	1e-52	109/186(58%)	124/186(66%)		1	16-573	274-459	At2g36630	8e-82	Unclassified proteins	99 UNCLASSIFIED PROTEINS
DT211722	N114H8	603	OC0686																	At2g36630	5e-81	Unclassified proteins	99 UNCLASSIFIED PROTEINS
DT211972	N121D3	602	OC0686																	At2g36630	1e-79	Unclassified proteins	99 UNCLASSIFIED PROTEINS
DT212002	N121G2	602	OC0686	0	4															At2g36630	1e-79	Unclassified proteins	99 UNCLASSIFIED PROTEINS
DT212234	A025C9	407	OC0687																	At2g33790	2e-11	Unclassified proteins	99 UNCLASSIFIED PROTEINS
DT212458	D300C8	428	OC0687																	At2g33790	1e-11	Unclassified proteins	99 UNCLASSIFIED PROTEINS
DT212818	E005B11	408	OC0687																	At2g33790	1e-11	Unclassified proteins	99 UNCLASSIFIED PROTEINS
DT212893	E006C8	404	OC0687																	At2g33790	3e-09	Unclassified proteins	99 UNCLASSIFIED PROTEINS
DT213316	E012E10	446	OC0687						emb|CAC16734.1|	arabinogalactan protein [Daucus carota]	242	87.4bits(215)	1e-16	41/88(46%)	54/88(61%)		1	4-267	157-242	At2g33790	7e-16	Unclassified proteins	99 UNCLASSIFIED PROTEINS
DT213999	E022C8	427	OC0687																	At2g33790	2e-15	Unclassified proteins	99 UNCLASSIFIED PROTEINS
DT214077	E023D10	417	OC0687																	At2g33790	2e-09	Unclassified proteins	99 UNCLASSIFIED PROTEINS
DT212003	N121G3	431	OC0687	7	1															At2g33790	7e-10	Unclassified proteins	99 UNCLASSIFIED PROTEINS
DT212006	N121G7	259	OC0689	0	1				gb|AAM61451.1|	unknown [Arabidopsis thaliana]	146	50.8bits(120)	1e-05	28/58(48%)	36/58(62%)		3	9-182	91-145	At3g49550	2e-12	Unclassified proteins	99 UNCLASSIFIED PROTEINS
DT212008	N121G10	325	OC0690	0	1				dbj|BAB40141.1|	plasma membrane intrinsic protein 2-1 [Pyrus communis]	281	127bits(320)	7e-29	64/96(66%)	68/96(70%)	2/96(2%)	1	43-324	1-91	At2g37180	1e-36	Cellular transport, transport facilitation and transport routes	20.03 transport facilitation
DT212009	N121G11	315	OC0691	0	1				ref|XP_520701.1|	PREDICTED: C9orf10 protein [Pan troglodytes]	933	35.8bits(81)	0.35	17/48(35%)	23/48(47%)	6/48(12%)	-2	305-180	886-933	At1g63150	0.98	No hits found	No hits found
DT212011	N121H1	497	OC0692	0	1				ref|XP_470529.1|	Hypothetical protein [Oryza sativa (japonica cultivar-group)] tubulin-tyrosine ligase family protein [Arabidopsis thaliana]	837	279bits(713)	2e-74	129/165(78%)	149/165(90%)		2	2-496	607-771	At1g77550	2e-67	Unclassified proteins	99 UNCLASSIFIED PROTEINS
DT212012	N121H3	267	OC0693	0	1				No hits found	No hits found								0-0	0-0	At3g13210	0.73	No hits found	No hits found
DT212015	N121H6	808	OC0694	0	1				gb|AAO63432.1|	At2g23260 [Arabidopsis thaliana] putative glucosyltransferase	456	155bits(391)	1e-36	90/211(42%)	128/211(60%)	12/211(5%)	2	212-808	3-207	At2g23260	2e-38	Metabolism	01.05 C-compound and carbohydrate metabolism
DT212016	N121H7	197	OC0695	0	1				ref|XP_468182.1|	putative initiation factor 3g [Oryza sativa (japonica cultivar-group)]	289	103bits(257)	1e-21	48/63(76%)	56/63(88%)		-3	195-7	47-109	At3g11400	3e-23	Protein synthesis	12.04 translation
DT211633	N113E10	478	OC0696																	At3g16240	6e-67	Cellular transport, transport facilitation and transport routes	20.03 transport facilitation
DT211983	N121E3	478	OC0696																	At3g16240	6e-67	Cellular transport, transport facilitation and transport routes	20.03 transport facilitation
DT212018	N121H9	471	OC0696	0	3				emb|CAA65185.1|	aquaporin [Helianthus annuus]	248	244bits(623)	5e-64	128/148(86%)	132/148(89%)	1/148(0%)	-3	454-122	1-224	At3g16240	3e-65	Cellular transport, transport facilitation and transport routes	20.03 transport facilitation
DT212020	N121H12	726	OC0698	0	1				ref|XP_476264.1|	putative cupin [Oryza sativa (japonica cultivar-group)]	221	299bits(765)	5e-80	147/194(75%)	164/194(84%)		3	132-713	27-220	At3g62020	2e-79	Cell rescue, defense and virulence	32.01 stress response
DT212022	N122A6	465	OC0700	0	1				gb|EAA39187.1|	GLP_160_8766_6838 [Giardia lamblia ATCC 50803]	642	32.3bits(72)	4	15/52(28%)	29/52(55%)		-2	206-51	445-496	At4g21070	0.6	No hits found	No hits found
DT212024	N122A8	636	OC0701	0	1				emb|CAB81831.1|	putative protein [Arabidopsis thaliana] pRIB5 protein [Arabidopsis thaliana]	274	225bits(573)	7e-58	109/167(65%)	126/167(75%)		3	135-635	13-179	At3g60450	6e-60	Unclassified proteins	99 UNCLASSIFIED PROTEINS
DT212028	N122B2	605	OC0703_a	0	1				gb|AAR23806.1|	initiation factor eIF4A-15 [Helianthus annuus]	413	314bits(805)	8e-85	157/164(95%)	160/164(97%)		3	114-605	1-164	At3g13920	8e-80	Protein synthesis	12.04 translation
DT211464	N110H10	612	OC0703_b	0	1				gb|AAR23806.1|	initiation factor eIF4A-15 [Helianthus annuus]	413	312bits(800)	3e-84	156/159(98%)	159/159(100%)	0	-3	493-17	1-159	At3g13920	6e-76	Protein synthesis	12.04 translation
DT211957	N121B8	659	OC0704						gb|AAD21199.1|	putative bZIP DNA-binding protein [Capsicum chinense]	167	145bits(367)	6e-34	80/142(56%)	103/142(72%)	7/142(4%)	-2	658-254	21-162	At1g75390	3e-29	Transcription	11.02 RNA synthesis
DT212029	N122B5	660	OC0704	0	2															At1g75390	3e-29	Transcription	11.02 RNA synthesis
DT212030	N122B7	530	OC0705	0	1				gb|AAM61352.1|	unknown [Arabidopsis thaliana]	386	32.7bits(73)	4.5	25/72(34%)	33/72(45%)		-3	303-88	191-256	At1g60060	0.19	No hits found	No hits found
DT212031	N122B9	379	OC0706	0	1				gb|AAT77779.1|	relative of early flowering 6 [Arabidopsis thaliana]	1360	139bits(351)	2e-32	59/65(90%)	61/65(93%)		-2	378-184	1290-1354	At3g48430	1e-35	Transcription	11.02 RNA synthesis
DT212034	N122C2	123	OC0707	0	1				emb|CAA11256.1|	ribosomal protein L30 [Lupinus luteus]	112	50.4bits(119)	1e-05	24/26(92%)	25/26(96%)		3	45-122	1-26	At1g36240	1e-06	Protein synthesis	12.01 ribosome biogenesis
DT212035	N122C3	228	OC0708	0	1				emb|CAH59409.1|	hypothetical protein [Plantago major]	63	65.9bits(159)	3e-10	33/54(61%)	35/54(64%)		1	67-228	1-54	At1g15270	3e-21	Unclassified proteins	99 UNCLASSIFIED PROTEINS
DT211959	N121B11	496	OC0710																	At5g54430	1.9	No hits found	No hits found
DT212037	N122C6	353	OC0710	0	2				emb|CAI04238.1|	hypothetical protein PB000203.01.0 [Plasmodium berghei]	112	35.4bits(80)	0.45	19/54(35%)	27/54(50%)		2	68-229	32-85	At5g54430	1.2	No hits found	No hits found
DT212039	N122C12	187	OC0711	0	1				gb|AAQ66948.1|	hypothetical protein PG1974 [Porphyromonas gingivalis W83]	363	32.0bits(71)	5.1	15/40(37%)	24/40(60%)		-1	163-44	16-55	At1g72250	1.2	No hits found	No hits found
DT212043	N122D4	303	OC0712	0	1				dbj|BAB09457.1|	unnamed protein product [Arabidopsis thaliana] exocyst subunit EXO70 family protein [Arabidopsis thaliana]	637	146bits(369)	1e-34	68/98(69%)	84/98(85%)		1	7-300	539-636	At5g50380	2e-36	Cellular transport, transport facilitation and transport routes	20.09 transport routes
DT210856	N101D2	776	OC0713																	At3g44600	3e-90	Protein fate (folding, modification, destination)	14.01 protein folding and stabilization
DT212044	N122D7	809	OC0713	0	2				gb|AAP37741.1|	At3g44600 [Arabidopsis thaliana] peptidyl-prolyl cis-trans isomerase cyclophilin-type family protein	631	470bits(1210)	1e-131	220/242(90%)	231/242(95%)		-3	807-82	390-631	At3g44600	e-134	Protein fate (folding, modification, destination)	14.01 protein folding and stabilization
DT211581	N112F9	298	OC0715																	At2g33150	2e-46	Metabolism	01.06 lipid, fatty acid and isoprenoid metabolism
DT212048	N122E2	299	OC0715	0	2				gb|AAQ77242.1|	acetoacetyl CoA thiolase [Helianthus annuus]	449	156bits(394)	2e-37	72/78(92%)	78/78(100%)		3	66-299	348-425	At2g33150	4e-47	Metabolism	01.06 lipid, fatty acid and isoprenoid metabolism
DT212049	N122E3	941	OC0716	0	1				ref|XP_476194.1|	unknown protein [Oryza sativa (japonica cultivar-group)]	215	326bits(835)	6e-88	160/215(74%)	175/215(81%)		3	66-710	1-215	At5g11500	e-108	Subcellular localization	70.03 cytoplasm
DT212050	N122E5	422	OC0717	0	1				ref|XP_465847.1|	unknown protein [Oryza sativa (japonica cultivar-group)]	707	72.0bits(175)	4e-12	31/37(83%)	36/37(97%)		-3	420-310	662-698	At2g40980	2e-14	Unclassified proteins	99 UNCLASSIFIED PROTEINS
DT212052	N122E11	436	OC0718	0	1				ref|XP_470306.1|	putative protein tyrosine-serine-threonine kinase [Oryza sativa]	422	123bits(309)	1e-27	64/142(45%)	81/142(57%)	9/142(6%)	1	34-432	1-142	At1g26970	1e-29	Cellular communication/signal transduction mechanism	30.01 intracellular signalling
DT212053	N122E12	290	OC0719	0	1				gb|AAT40505.1|	putative elongation factor [Solanum demissum]	227	98.2bits(243)	6e-20	44/59(74%)	54/59(91%)		-2	232-56	1-59	At5g12110	1e-18	Protein synthesis	12.04 translation
DT210827	MMD019H12	223	OC0721_a	0	1				gb|AAM78065.1|	At1g32380/F5D14_5 ribose-phosphate pyrophosphokinase 2 [Arabidopsis thaliana]	400	136bits(343)	1e-31	67/70(95%)	69/70(98%)	0	2	14-223	266-335	At1g32380	1e-33	Metabolism	01.01 amino acid metabolism
DT212058	N122F7	651	OC0722	0	1				gb|AAN15550.1|	expressed protein [Arabidopsis thaliana] WRKY transcription factor 74 [Arabidopsis] 3E-6	380	95.5bits(236)	9e-19	73/245(29%)	105/245(42%)	47/245(19%)	2	2-595	40-282	At2g30590	2e-42	Transcription	11.02 RNA synthesis
DT212059	N122F8	440	OC0723	0	1				ref|XP_514062.1|	PREDICTED: hypothetical protein XP_514062 [Pan troglodytes]	1371	32.0bits(71)	5.1	17/51(33%)	22/51(43%)		-2	175-23	765-571	At1g10770	0.43	No hits found	No hits found
DT211922	N120F8	759	OC0724																	At4g24010	2e-56	Metabolism	01.05 C-compound and carbohydrate metabolism
DT212040	N122D1	760	OC0724						emb|CAB81319.1|	putative protein [Arabidopsis thaliana] cellulose synthase family protein	727	214bits(544)	2e-54	107/226(47%)	152/226(67%)	3/226(1%)	1	4-672	456-679	At4g24010	2e-56	Metabolism	01.05 C-compound and carbohydrate metabolism
DT212061	N122G1	381	OC0724	0	3															At4g24010	6e-18	Metabolism	01.05 C-compound and carbohydrate metabolism
DT212062	N122G6	278	OC0725	0	1				emb|CAA56520.1|	mitochondrial processing peptidase [Solanum tuberosum]	504	98.6bits(244)	4e-20	49/65(75%)	53/65(81%)		2	38-232	269-333	At3g16480	1e-26	Protein fate (folding, modification, destination)	14.07 protein modification
DT212063	N122G7	528	OC0726	0	1				emb|CAD21436.1|	deoxyhypusine synthase [Senecio vernalis]	371	212bits(539)	4e-54	104/109(95%)	105/109(96%)		2	2-328	263-371	At5g05920	1e-50	Metabolism	01.01 amino acid metabolism
DT211147	N105H5	722	OC0727_a						emb|CAA69934.1|	G protein beta subunit-like [Medicago sativa subsp. x varia]	325	457bits(1175)	1e-127	220/240(91%)	232/240(96%)		2	2-649	7-322	At1g18080	e-123	Cellular communication/signal transduction mechanism	30.01 intracellular signalling
DT211669	N114B5	548	OC0727_a	0	2															At1g18080	3e-92	Cellular communication/signal transduction mechanism	30.01 intracellular signalling
DT211365	N109D10	585	OC0727_b																	At1g18080	2e-99	Cellular communication/signal transduction mechanism	30.01 intracellular signalling
DT211407	N110B2	585	OC0727_b																	At1g18080	8e-99	Cellular communication/signal transduction mechanism	30.01 intracellular signalling
DT211552	N112C5	750	OC0727_b																	At1g18080	e-115	Cellular communication/signal transduction mechanism	30.01 intracellular signalling
DT211600	N113B2	756	OC0727_b																	At1g18080	e-115	Cellular communication/signal transduction mechanism	30.01 intracellular signalling
DT212065	N122G9	750	OC0727_b	0	5				emb|CAA69934.1|	G protein beta subunit-like [Medicago sativa subsp. x varia]	325	428bits(1100)	1e-119	206/228(90%)	220/228(96%)	0	-3	685-2	1-228	At1g18080	e-115	Cellular communication/signal transduction mechanism	30.01 intracellular signalling
DT212066	N122G10	431	OC0728	0	1				ref|YP_132208.1|	hypothetical protein PBPRB0535 [Photobacterium profundum SS9]	139	33.9bits(76)	1.3	21/56(37%)	31/56(55%)	5/56(8%)	1	58-210	7-62	At1g05460	0.54	No hits found	No hits found
DT212067	N122G12	410	OC0729	0	1				gb|AAN15505.1|	putative protein [Arabidopsis thaliana] rhomboid family protein / ubiquitin-associated (UBA)/TS-N domain-containing protein	403	166bits(421)	1e-40	75/104(72%)	91/104(87%)		2	98-409	1-104	At3g58460	2e-42	Protein fate (folding, modification, destination)	14.13 protein degradation
DT212068	N122H1	335	OC0730	0	1				ref|NP_868568.1|	hypothetical protein RB8833 [Rhodopirellula baltica SH 1]	317	34.3bits(77)	1	16/51(31%)	23/51(45%)	4/51(7%)	-3	168-28	91-141	At5g46730	0.003	No hits found	No hits found
DT212069	N122H2	450	OC0731	0	1				gb|AAU94431.1|	At3g15000 [Arabidopsis thaliana] putative plastid protein [Oryza sativa] plastid developmental protein DAG	395	251bits(641)	4e-66	117/139(84%)	128/139(92%)		3	33-449	61-199	At3g15000	4e-68	Unclassified proteins	99 UNCLASSIFIED PROTEINS
DT212070	N122H3	515	OC0732	0	1				dbj|BAD72523.1|	low temperature and salt responsive protein-like [Oryza sativa]	76	73.6bits(179)	2e-12	33/56(58%)	44/56(78%)	4/56(7%)	2	89-244	21-76	At2g24040	3e-21	Cell rescue, defense and virulence	32.01 stress response
DT212072	N122H6	74	OC0733	0	1				No hits found	No hits found								0-0	0-0			No hits found	No hits found
DT212074	N122H8	378	OC0734	0	1				gb|AAM62469.1|	acyl carrier protein, putative [Arabidopsis thaliana]	126	160bits(406)	7e-39	87/122(71%)	99/122(81%)		3	3-368	11-126	At1g65290	1e-40	Metabolism	01.06 lipid, fatty acid and isoprenoid metabolism
DT212076	N122H11	130	OC0735	0	1				ref|NP_910485.1|	putative CGI-35 protein [Oryza sativa (japonica cultivar-group)]	201	89.0bits(219)	3e-17	39/43(90%)	41/43(95%)		1	1-129	139-181	At2g46230	3e-18	Cell fate	40.02 cell differentiation
DT210793	MMD019C12	485	OC0736																	At2g28000	4e-71	Protein fate (folding, modification, destination)	14.01 protein folding and stabilization
DT212078	N123A3	484	OC0736	0	2				sp|P21239|RUB1_BRANA	RuBisCO subunit binding-protein alpha subunit, chloroplast [Brassica napus]	546	246bits(627)	2e-64	126/143(88%)	139/143(97%)		1	4-432	324-466	At2g28000	7e-72	Protein fate (folding, modification, destination)	14.01 protein folding and stabilization
DT212079	N123A5	389	OC0737	0	1				gb|AAB71529.1|	unconventional myosin [Helianthus annuus]	1528	77.4bits(189)	1e-13	40/58(68%)	47/58(81%)		-2	310-137	880-937	At2g31900	5e-13	Biogenesis of cellular components	42.03 cytoplasm
DT212080	N123A6	253	OC0738	0	1				ref|XP_479703.1|	unknown protein [Oryza sativa (japonica cultivar-group)]	337	65.9bits(159)	3e-10	32/82(39%)	47/82(57%)	2/82(2%)	-3	248-9	79-160	At1g31130	5e-16	Unclassified proteins	99 UNCLASSIFIED PROTEINS
DT212081	N123A7	128	OC0739	0	1				gb|AAK00383.1|	putative farnesylated protein ATFP6 [Arabidopsis thaliana]	153	53.1bits(126)	2e-06	25/32(78%)	26/32(81%)		-3	120-25	122-153	At4g38580	6e-09	Classification not yet clear-cut	98 CLASSIFICATION NOT YET CLEAR-CUT
DT212084	N123B1	533	OC0740	0	1				dbj|BAC43410.1|	unknown protein [Arabidopsis thaliana] heavy-metal-associated domain-containing protein	103	93.2bits(230)	3e-18	50/71(70%)	53/71(74%)		2	2-214	2-72	At5g23760	4e-42	Unclassified proteins	99 UNCLASSIFIED PROTEINS
DT211257	N107E8	588	OC0742						gb|AAQ73179.1|	extracellular calcium sensing receptor [Arabidopsis thaliana]	387	143bits(360)	3e-33	73/126(57%)	96/126(76%)	1/126(0%)	2	212-586	52-177	At5g23060	5e-41	Unclassified proteins	99 UNCLASSIFIED PROTEINS
DT212090	N123B10	493	OC0742	0	2															At5g23060	1e-35	Unclassified proteins	99 UNCLASSIFIED PROTEINS
DT212091	N123B11	692	OC0743	0	1				gb|AAD09507.1|	ATFP3 [Arabidopsis thaliana] copper chaperone (CCH)-related [Arabidopsis thaliana]	297	206bits(525)	3e-52	105/164(64%)	123/164(75%)		3	162-653	14-177	At5g63530	7e-80	Protein fate (folding, modification, destination)	14.07 protein modification
DT212092	N123B12	94	OC0744	0	1				No hits found	No hits found								0-0	0-0	At3g22360	0.093	No hits found	No hits found
DT212094	N123C5	856	OC0746	0	1				dbj|BAB91330.1|	NADH dehydrogenase subunit 4[Beta vulgaris]	495	281bits(718)	2e-74	139/153(90%)	139/153(90%)		-3	689-231	1-153	At5g37310	5.1	No hits found	No hits found
DT212098	N123C10	329	OC0747	0	1				gb|AAM64297.1|	unknown [Arabidopsis thaliana]	107	83.2bits(204)	2e-15	38/52(73%)	43/52(82%)		-3	327-172	55-106	At5g07960	4e-17	Unclassified proteins	99 UNCLASSIFIED PROTEINS
DT212103	N123D6	476	OC0750	0	1				dbj|BAD06520.1|	hypothetical protein [Pisum sativum] 12-oxophytodienoic acid 10, 11-reductase [Pisum sativum]	368	255bits(651)	3e-67	120/158(75%)	139/158(87%)		2	2-475	46-202	At1g76680	2e-68	Energy	02.45 energy conversion and regeneration
DT212105	N123D9	999	OC0752	0	1				dbj|BAD81389.1|	unknown protein [Oryza sativa (japonica cultivar-group)]	418	192bits(489)	9e-48	122/313(38%)	177/313(56%)	18/313(5%)	1	61-945	18-321	At3g49250	8e-47	Unclassified proteins	99 UNCLASSIFIED PROTEINS
DT212108	N123D12	229	OC0754	0	1				gb|AAP78364.1|	cytochrome c biogenesis protein CcdA [Helicobacter hepaticus]	246	32.0bits(71)	5.1	10/32(31%)	22/32(68%)		2	8-103	38-69			No hits found	No hits found
DT211304	N108D3	585	OC0757																	At1g64820	9e-51	Cellular transport, transport facilitation and transport routes	20.03 transport facilitation
DT212114	N123E7	585	OC0757	0	2				dbj|BAD82515.1|	MATE efflux protein-like [Oryza sativa (japonica cultivar-group)]	491	179bits(453)	5e-44	85/174(48%)	117/174(67%)		1	1-522	306-479	At1g64820	2e-51	Cellular transport, transport facilitation and transport routes	20.03 transport facilitation
DT210839	N101A12	472	OC0758																	At3g04610	2e-14	Transcription	11.02 RNA synthesis
DT210885	N101H6	468	OC0758						gb|AAF04909.1|	putative RNA-binding protein [Arabidopsis thaliana]	577	60.8bits(146)	6e-12	42/116(36%)	56/116(48%)	8/116(6%)	-2	467-1	339-474	At3g04610	9e-26	Transcription	11.02 RNA synthesis
DT211529	N111H5	468	OC0758																	At3g04610	4e-25	Transcription	11.02 RNA synthesis
DT211878	N120A9	464	OC0758																	At3g04610	1e-23	Transcription	11.02 RNA synthesis
DT212116	N123E9	249	OC0758	0	5															At3g04610	5e-14	Transcription	11.02 RNA synthesis
DT212117	N123E10	806	OC0759	0	1				emb|CAB62020.1|	receptor-like protein kinase homolog [Arabidopsis thaliana]	512	363bits(933)	2e-99	188/267(70%)	209/267(78%)	2/267(0%)	-2	805-11	58-322	At3g46290	e-110	Cellular communication/signal transduction mechanism	30.01 intracellular signalling
DT211981	N121D11	297	OC0760																	At4g01895	2e-24	Cell rescue, defense and virulence	32.05 disease, virulence and defense
DT212119	N123F1	303	OC0760	0	2				gb|AAM63912.1|	unknown [Arabidopsis thaliana]	122	116bits(291)	2e-25	55/97(56%)	71/97(73%)		1	1-291	25-121	At4g01897	2e-27	Cell rescue, defense and virulence	32.05 disease, virulence and defense
DT212122	N123F5	386	OC0762	0	1				emb|CAB88253.1|	glucosyltransferase-like protein [Arabidopsis thaliana]	488	163bits(412)	1e-39	73/123(59%)	98/123(79%)		1	16-384	307-429	At5g12890	2e-41	Metabolism	01.05 C-compound and carbohydrate metabolism
DT212123	N123F6	461	OC0763	0	1				gb|AAT57642.1|	NIM1-like protein 1 [Helianthus annuus]	591	234bits(597)	5e-61	118/149(79%)	131/149(87%)		1	10-456	339-487	At5g45110	2e-42	Cell rescue, defense and virulence	32.05 disease, virulence and defense
DT211432	N110E3	288	OC0764																	At4g14716	3e-49	Cell rescue, defense and virulence	32.01 stress response
DT212125	N123F8	295	OC0764	0	2				gb|AAR03591.1|	ARD-like protein [Brassica juncea] iron-deficiency-responsive protein, putative [Arabidopsis thaliana]	195	193bits(490)	1e-48	87/95(91%)	93/95(97%)		1	10-294	20-114	At4g14716	4e-50	Cell rescue, defense and virulence	32.01 stress response
DT212071	N122H5	619	OC0765						gb|AAQ18797.1|	central motor kinesin 1 [Gossypium hirsutum]	909	298bits(762)	8e-80	161/206(78%)	177/206(85%)	3/206(1%)	1	1-609	396-599	At3g16630	8e-82	Biogenesis of cellular components	42.04 cytoskeleton
DT212126	N123F9	619	OC0765	0	2															At3g16630	3e-81	Biogenesis of cellular components	42.04 cytoskeleton
DT212127	N123F10	595	OC0766_a	0	1				emb|CAA78982.1|	trans-cinnamate 4-monooxygenase [Helianthus tuberosus]	505	360bits(924)	1e-98	174/197(88%)	185/197(93%)		3	3-593	147-343	At2g30490	1e-93	Metabolism	01.20 secondary metabolism
DT211504	N111E5	520	OC0766_b	0	1				emb|CAA78982.1|	trans-cinnamate 4-monooxygenase [Helianthus tuberosus]	505	321bits(823)	4e-87	153/168(91%)	164/168(97%)	0	1	16-519	188-355	At2g30490	7e-82	Metabolism	01.20 secondary metabolism
DT212128	N123G5	547	OC0767	0	1				gb|AAM62923.1|	oligouridylate binding protein, putative [Arabidopsis thaliana]	419	331bits(848)	7e-90	155/182(85%)	170/182(93%)		1	1-438	77-342	At1g17370	3e-92	Transcription	11.02 RNA synthesis
DT212133	N123G11	935	OC0768	0	1				gb|AAB94590.1|	CYP82C1p [Glycine max] cytochrome P450 82C1 - soybean	532	210bits(534)	9e-57	107/281(38%)	165/281(58%)	7/281(2%)	3	3-934	76-389	At4g31940	4e-61	Metabolism	01.20 secondary metabolism
DT212134	N123G12	718	OC0769	0	1				gb|AAF02882.1|	Similar to beta-glucosidases [Arabidopsis thaliana]	497	306bits(785)	2e-82	141/237(59%)	174/237(73%)		-2	717-7	122-358	At1g02850	4e-79	Metabolism	01.05 C-compound and carbohydrate metabolism
DT212136	N123H3	530	OC0770	0	1				gb|AAM63789.1|	cytochrome b5 (dbj|BAA74840.1) [Arabidopsis thaliana]	140	99.8bits(247)	3e-20	44/72(61%)	57/72(79%)		3	3-218	32-103	At5g48810	1e-25	Metabolism	01.06 lipid, fatty acid and isoprenoid metabolism
DT212139	N123H6	501	OC0772	0	1				emb|CAH77786.1|	conserved hypothetical protein [Plasmodium chabaudi]	626	33.9bits(76)	1.7	19/52(36%)	31/52(59%)	8/52(15%)	1	25-156	162-213	At2g25250	0.13	No hits found	No hits found
DT212702	E003F4	403	OC0773_a																	At5g61510	1e-34	Metabolism	01. metabolism
DT211962	N121C2	398	OC0773_a																	At5g61510	2e-47	Metabolism	01. metabolism
DT212141	N123H10	580	OC0773_a	1	2				dbj|BAA06460.1|	TED2 [Zinnia elegans]	325	244bits(624)	7e-64	121/175(69%)	140/175(80%)		1	16-540	152-325	At5g61510	3e-61	Metabolism	01. metabolism
DT211278	N107H8	295	OC0773_b	0	1				emb|CAA69914.1|	Ted2 [Vigna unguiculata]	324	159bits(403)	2e-38	76/92(82%)	84/92(91%)	0	3	18-293	152-243	At5g61510	2e-39	Metabolism	01. metabolism
DT213563	E016A12	146	OC0773_c	1	0				dbj|BAA06460.1|	TED2 [Zinnia elegans]	325	80.1bits(196)	2e-14	35/43(81%)	41/43(95%)	0	2	17-145	160-202	At5g61510	1e-16	Metabolism	01. metabolism
DT213565	E016B2	187	OC0773_d	1	0				dbj|BAA06460.1|	TED2 [Zinnia elegans]	325	79.7bits(195)	2e-14	37/41(90%)	40/41(97%)	0	1	64-186	174-214	At5g61510	2e-14	Metabolism	01. metabolism
DT212143	N124A4	543	OC0775_a	0	1				gb|AAM91433.1|	At1g07630/F24B9_25 [Arabidopsis thaliana] protein phosphatase 2C family protein / PP2C family protein	495	152bits(384)	4e-36	81/134(60%)	95/134(70%)	7/134(5%)	1	163-543	345-478	At1g07630	9e-46	Cellular communication/signal transduction mechanism	30.01 intracellular signalling
DT211215	N106H6	780	OC0775_b	0	1				No hits found	No hits found	0	0	0	0	0	0	0	0-0	0-0	At1g07630	6e-70	Cellular communication/signal transduction mechanism	30.01 intracellular signalling
DT212145	N124A6	312	OC0776	0	1				gb|AAF26158.1|	hypothetical protein [Arabidopsis thaliana]	713	95.1bits(235)	5e-19	49/101(48%)	64/101(63%)		3	9-311	195-292	At3g01160	1e-29	Subcellular localization	70.10 nucleus
DT212146	N124A7	359	OC0777	0	1				No hits found	No hits found								0-0	0-0	At5g46070	3.5	No hits found	No hits found
DT212149	N124A10	371	OC0778	0	1				gb|AAD39838.1|	ribosomal protein S12 [Hordeum vulgare]	143	218bits(554)	5e-56	104/123(84%)	115/123(93%)		2	2-370	16-138	At2g32060	2e-49	Protein synthesis	12.01 ribosome biogenesis
DT212151	N124B2	737	OC0779	0	1				gb|AAD25855.1|	putative methylmalonate semi-aldehyde dehydrogenase [Arabidopsis thaliana]	607	360bits(924)	2e-98	175/213(82%)	196/213(92%)		1	1-639	396-606	At2g14170	e-101	Energy	02.13 respiration
DT212152	N124B3	229	OC0780	0	1				ref|XP_468467.1|	unknown protein [Oryza sativa (japonica cultivar-group)]	85	92.8bits(229)	2e-18	36/54(66%)	49/54(90%)		2	47-208	1-54	At5g03460	4e-18	Unclassified proteins	99 UNCLASSIFIED PROTEINS
DT212155	N124B5	640	OC0781	0	1				gb|AAM60887.1|	tonneau 1b [Arabidopsis thaliana]	260	266bits(681)	2e-70	129/155(83%)	144/155(92%)		1	31-495	1-155	At3g54995	3e-78	Unclassified proteins	99 UNCLASSIFIED PROTEINS
DT212156	N124B7	261	OC0782	0	1				gb|AAT42169.1|	putative serine/threonine dehydratase [Sorghum bicolor]	378	103bits(257)	1e-21	51/84(60%)	61/84(72%)		2	8-259	215-298	At4g11640	5e-31	Metabolism	01.01 amino acid metabolism
DT212157	N124B8	208	OC0783	0	1				gb|AAF79671.1|	F9C16.28 [Arabidopsis thaliana] DC1 domain-containing protein	734	33.1bits(74)	2.3	17/55(30%)	26/55(47%)	2/55(3%)	1	10-168	449-503	At1g44050	0.028	No hits found	No hits found
DT212160	N124B11	341	OC0786	0	1				emb|CAA82653.1|	17.9 kDa heat-shock protein [Helianthus annuus]	160	144bits(363)	7e-34	79/106(74%)	85/106(80%)	1/106(0%)	2	26-340	1-102	At5g12020	6e-25	Cell rescue, defense and virulence	32.01 stress response
DT212163	N124C3	437	OC0787	0	1				gb|AAM63505.1|	unknown [Arabidopsis thaliana]	385	143bits(361)	1e-33	62/101(61%)	75/101(74%)		1	133-435	56-156	At2g34070	2e-35	Classification not yet clear-cut	98 CLASSIFICATION NOT YET CLEAR-CUT
DT212164	N124C5	389	OC0788	0	1				gb|AAQ65172.1|	At5g35980 [Arabidopsis thaliana] protein kinase-like	956	212bits(539)	3e-54	91/129(70%)	111/129(86%)		3	3-389	417-545	At5g35980	3e-56	Cellular communication/signal transduction mechanism	30.01 intracellular signalling
DT212165	N124C6	518	OC0789	0	1				ref|NP_173855.1|	myosin-related [Arabidopsis thaliana]	1730	72.0bits(175)	6e-12	54/190(28%)	95/190(50%)	27/190(14%)	1	22-510	1418-1606	At1g24460	2e-13	Unclassified proteins	99 UNCLASSIFIED PROTEINS
DT212168	N124C10	182	OC0792	0	1				emb|CAB40376.1|	adenosine kinase [Zea mays]	331	110bits(274)	1e-23	50/60(83%)	54/60(90%)		3	3-182	49-108	At5g03300	1e-24	Metabolism	01.03 nucleotide metabolism
DT212170	N124C12	285	OC0794	0	1				gb|AAD51733.1|	methylenetetrahydrofolate reductase [Zea mays]	593	40.0bits(92)	0.019	17/24(70%)	19/24(79%)		2	2-73	569-592	At3g59970	0.0007	No hits found	No hits found
DT212171	N124D1	547	OC0795	0	1				gb|AAN28815.1|	At1g54150/F15I1_32 [Arabidopsis thaliana]	383	146bits(368)	3e-34	79/178(44%)	117/178(65%)	2/178(1%)	-3	542-15	32-205	At1g54150	5e-36	Unclassified proteins	99 UNCLASSIFIED PROTEINS
DT211741	N118B11	796	OC0797																	At1g06300	9e-50	Metabolism	01.03 nucleotide metabolism
DT212173	N124D5	773	OC0797	0	2				gb|AAP37772.1|	At1g06290 [Arabidopsis thaliana] acyl-CoA oxidase ACX3	675	292bits(748)	5e-78	142/212(66%)	171/212(80%)		-2	772-137	464-675	At1g06300	1e-86	Metabolism	01.03 nucleotide metabolism
DT212176	N124E2	133	OC0798	0	1				No hits found	No hits found								0-0	0-0	At4g22580	0.27	No hits found	No hits found
DT212178	N124E7	508	OC0799	0	1				ref|NP_850083.1|	expressed protein [Arabidopsis thaliana] transducin family protein / WD-40 repeat family protein	1249	173bits(439)	1e-42	88/165(53%)	112/165(67%)		2	11-505	949-1105	At3g33530	1e-49	Unclassified proteins	99 UNCLASSIFIED PROTEINS
DT212181	N124E10	444	OC0800						gb|EAA22721.1|	hypothetical protein [Plasmodium yoelii yoelii]	587	31.6bits(70)	6.6	15/33(45%)	19/33(57%)		2	53-151	348-380	At1g14850	0.57	No hits found	No hits found
DT212180	N124E9	459	OC0800	0	2															At5g10560	3.9	No hits found	No hits found
DT212182	N124E11	720	OC0801	0	1				emb|CAG81424.1|	unnamed protein product [Yarrowia lipolytica CLIB99]	1145	32.7bits(73)	8.8	20/55(36%)	29/55(52%)	6/55(10%)	2	17-163	82-134	At2g28570	0.019	No hits found	No hits found
DT212184	N124F2	639	OC0802	0	1				gb|AAK84888.1|	TGA-type basic leucine zipper protein TGA1.1 [Phaseolus vulgaris]	362	181bits(459)	1e-44	93/178(52%)	122/178(68%)	1/178(0%)	2	104-634	5-181	At5g65210	1e-46	Transcription	11.02 RNA synthesis
DT212185	N124F3	302	OC0803	0	1				dbj|BAD28151.1|	putative protein kinase [Oryza sativa (japonica cultivar-group)]	454	159bits(402)	2e-38	77/100(77%)	89/100(89%)		-1	302-3	224-323	At2g17220	3e-39	Cellular communication/signal transduction mechanism	30.01 intracellular signalling
DT211177	N106D2	388	OC0805_a	0	1				gb|AAL34210.1|	putative 60S ribosomal protein L35 [Arabidopsis thaliana]	123	167bits(423)	7e-41	91/111(81%)	91/111(81%)		1	52-384	1-111	At2g39390	7e-49	Protein synthesis	12.01 ribosome biogenesis
DT212148	N124A9	228	OC0805_b						gb|AAL34210.1|	putative 60S ribosomal protein L35 [Arabidopsis thaliana]	123	122bits(305)	4e-27	65/75(86%)	68/75(90%)	0	3	3-227	3-77	At2g39390	3e-29	Protein synthesis	12.01 ribosome biogenesis
DT212190	N124F9	229	OC0805_b	0	2															At2g39390	7e-28	Protein synthesis	12.01 ribosome biogenesis
DT212191	N124F10	1163	OC0806	0	1				gb|AAG29596.1|	Ser/Thr specific protein phosphatase 2A B regulatory subunit beta [Medicago sativa subsp. x varia]	518	436bits(1120)	1e-121	229/332(68%)	249/332(75%)	4/332(1%)	3	3-986	16-342	At1g51690	e-126	Cell cycle and DNA processing	10.03 cell cycle
DT212192	N124G1	443	OC0807	0	1				gb|AAM65583.1|	DNA repair protein RAD23, putative [Arabidopsis thaliana]	371	164bits(416)	5e-40	81/128(63%)	96/128(75%)	6/128(4%)	1	76-441	132-259	At1g79650	9e-46	Cell cycle and DNA processing	10.01 DNA processing
DT212193	N124G2	443	OC0808	0	1				gb|AAM64715.1|	unknown [Arabidopsis thaliana]	188	180bits(456)	1e-44	87/151(57%)	112/151(74%)	7/151(4%)	1	10-441	19-169	At5g51040	2e-46	Unclassified proteins	99 UNCLASSIFIED PROTEINS
DT212194	N124G3	318	OC0809	0	1				ref|NP_198118.1|	DegP protease, putative [Arabidopsis thaliana]	459	93.6bits(231)	1e-18	48/73(65%)	56/73(76%)		-2	317-99	393-459	At5g27660	3e-20	Protein fate (folding, modification, destination)	14.13 protein degradation
DT212201	N124H4	299	OC0814	0	1				gb|AAM91129.1|	unknown protein [Arabidopsis thaliana]	344	166bits(420)	2e-40	75/94(79%)	87/94(92%)		3	3-284	246-339	At5g27320	2e-42	Metabolism	01.06 lipid, fatty acid and isoprenoid metabolism
DT212202	N124H7	215	OC0815	0	1				gb|AAF62896.1|	xyloglucan fucosyltransferase [Pisum sativum]	565	89.0bits(219)	3e-17	40/72(55%)	54/72(75%)	1/72(1%)	2	2-214	384-455	At1g74420	5e-13	Unclassified proteins	99 UNCLASSIFIED PROTEINS
DT212203	N124H11	533	OC0816	0	1				ref|NP_777266.1|	inositol 1,4,5-triphosphate receptor, type 1 [Bos taurus]	2709	32.0bits(71)	7.8	18/52(34%)	29/52(55%)		2	368-523	2358-2409	At3g14200	0.32	No hits found	No hits found
DT212161	N124B12	628	OC0817						emb|CAE02933.2|	OSJNBa0014K14.5 [Oryza sativa (japonica cultivar-group)]	472	99.8bits(247)	4e-20	43/60(71%)	52/60(86%)		3	447-626	105-164	At4g32060	3e-21	Unclassified proteins	99 UNCLASSIFIED PROTEINS
DT212204	N124H12	628	OC0817	0	2															At4g32060	3e-21	Unclassified proteins	99 UNCLASSIFIED PROTEINS
DT212209	A025A2	576	OC0818						pir||S67499	glutamate synthase (ferredoxin) [Nicotiana tabacum]	990	123bits(308)	2e-48	61/70(87%)	65/70(92%)		-1	567-218	870-985	At5g04140	7e-49	Metabolism	01.01 amino acid metabolism
DT214161	E024F6	310	OC0818	2	0															At5g04140	7e-46	Metabolism	01.01 amino acid metabolism
DT212210	A025A3	328	OC0819	1	0				emb|CAC28218.1|	phosphate transporter [Sesbania rostrata]	536	166bits(419)	2e-40	79/107(73%)	85/107(79%)			6-326	396-502	At5g43370	3e-53	Metabolism	01.04 phosphate metabolism
DT212213	A025A9	247	OC0822						No hits found	No hits found								0-0	0-0	At5g32440	0.8	No hits found	No hits found
DT210951	N102H7	249	OC0822	1	1															At5g32440	0.83	No hits found	No hits found
DT212216	A025A1	483	OC0823	1	0				ref|NP_609099.1|	CG13783-PA [Drosophila melanogaster]	402	35.8bits(81)	0.41	18/58(31%)	24/58(41%)		-3	250-77	116-173	At1g73620	5.5	No hits found	No hits found
DT212214	A025A11	405	OC0824	1	0				gb|AAD46413.1|	ER33 protein [Lycopersicon esculentum] bHLH transcription factor [Arabidopsis thaliana]ethylene-responsive protein, putative	140	85.1bits(209)	5e-16	44/60(73%)	50/60(83%)	1/60(1%)	-2	179-3	1-60	At1g05710	1e-14	Unclassified proteins	99 UNCLASSIFIED PROTEINS
DT212215	A025A12	279	OC0825	1	0				emb|CAA55863.1|	ubiquinol--cytochrome c reductase [Solanum tuberosum]	123	31.6bits(70)	6.5	20/51(39%)	26/51(50%)		-1	156-4	29-78	At5g25450	1.4	No hits found	No hits found
DT212221	A025B6	391	OC0827	1	0				No hits found	No hits found								0-0	0-0	At5g50300	7e-06	Cellular transport, transport facilitation and transport routes	20.03 transport facilitation
DT212226	A025B1	86	OC0828	1	0				gb|AAM21199.1|	pathogenesis-related protein 5-1 [Helianthus annuus]	222	61.6bits(148)	6e-09	25/28(89%)	26/28(92%)		-1	86-3	69-96	At4g11650	1e-08	Cellular communication/signal transduction mechanism	30.01 intracellular signalling
DT212224	A025B11	668	OC0829	1	0				No hits found	No hits found								0-0	0-0			No hits found	No hits found
DT212225	A025B12	330	OC0830	1	0				No hits found	No hits found								0-0	0-0			No hits found	No hits found
DT212229	A025C4	504	OC0831	1	0				emb|CAA37828.1|	unnamed protein product [Petroselinum crispum] histone H2A	149	116bits(290)	3e-25	58/70(82%)	61/70(87%)		-2	464-255	66-135	At5g02560	2e-34	Biogenesis of cellular components	42.10 nucleus
DT212230	A025C5	163	OC0832	1	0				gb|AAA84030.1|	ribosomal protein S17 [Arabidopsis thaliana]	159	32.3bits(72)	0.032	12/21(57%)	17/21(80%)		-3	104-2	55-88	At1g79850	0.0002	No hits found	No hits found
DT212232	A025C7	184	OC0833	1	0				gb|AAF63776.1|	transfactor, putative [Arabidopsis thaliana]	438	31.2bits(69)	8.8	17/37(45%)	22/37(59%)	1/37(2%)	-3	182-75	359-395	At3g04450	0.034	No hits found	No hits found
DT212237	A025C1	222	OC0834	1	0				pir||B84645	hypothetical protein At2g25170 [Arabidopsis thaliana] - Arabidopsis thaliana chromatin remodeling factor CHD3	1359	98.6bits(244)	4e-20	45/72(62%)	58/72(80%)			2-217	1002-1073	At2g25170	4e-22	Transcription	11.02 RNA synthesis
DT212236	A025C11	264	OC0835																	At2g31790	3e-22	Metabolism	01.20 secondary metabolism
DT211735	N118B4	264	OC0835	1	1				gb|AAM51293.1|	putative glucosyltransferase [Arabidopsis thaliana]	457	103bits(256)	2e-21	46/85(54%)	62/85(72%)		2	2-256	368-452	At2g31790	2e-23	Metabolism	01.20 secondary metabolism
DT212238	A025D2	108	OC0836	1	0				No hits found	No hits found								0-0	0-0	At4g30990	5.3	No hits found	No hits found
DT212239	A025D4	427	OC0837	1	0				gb|AAG52580.1|	putative alanine aminotransferase; 79592-76658 [Arabidopsis thaliana]	540	219bits(557)	2e-56	106/141(75%)	118/141(83%)			3-425	362-502	At1g72330	1e-62	Metabolism	01.01 amino acid metabolism
DT212243	A025D6	381	OC0839	1	0				gb|AAW02792.1|	dormancy-associated protein [Codonopsis lanceolata]	119	139bits(350)	2e-32	72/119(60%)	79/119(66%)	7/119(5%)		1-336	2-119	At1g28330	2e-39	Unclassified proteins	99 UNCLASSIFIED PROTEINS
DT212246	A025D10	774	OC0841																	At4g00570	4e-78	Metabolism	01.05 C-compound and carbohydrate metabolism
DT212179	N124E8	729	OC0841	1	1				emb|CAA80547.1|	precursor of the 59kDa subunit of the mitochondrial NAD+dependent_MALIC ENZYM MITOCHONDRIAL PRECURSOR [Solanum tuberosum]	601	307bits(786)	2e-82	155/238(65%)	171/238(71%)		3	15-728	254-491	At4g00570	e-100	Metabolism	01.05 C-compound and carbohydrate metabolism
DT212249	A025D11	353	OC0842	1	0				ref|XP_493846.1|	unknown protein [Oryza sativa (japonica cultivar-group)]	177	55.5bits(132)	4e-07	34/73(46%)	44/73(60%)	3/73(4%)		53-250	101-122	At5g02770	6e-14	Unclassified proteins	99 UNCLASSIFIED PROTEINS
DT212256	A025E7	615	OC0843_a	1	0				gb|AAN12885.1|	unknown protein [Arabidopsis thaliana]	757	100bits(250)	2e-20	59/137(43%)	73/137(53%)	0	0	3-328	636-723	At5g10940	4e-24	Unclassified proteins	99 UNCLASSIFIED PROTEINS
DT213681	E017E12	517	OC0843_b	1	0				gb|AAN12885.1|	unknown protein [Arabidopsis thaliana] transducin family protein / WD-40 repeat family protein	757	166bits(421)	2e-40	74/116(63%)	92/116(79%)		3	18-365	642-757	At5g10940	3e-42	Unclassified proteins	99 UNCLASSIFIED PROTEINS
DT212259	A025E10	449	OC0844	1	0				ref|NP_916493.1|	putative UDP-glucose: flavonoid 7-O-glucosyltransferase [Oryza sativa]	498	114bits(284)	1e-24	56/118(47%)	72/118(61%)		-2	358-5	20-137	At2g36790	6e-22	Metabolism	01.05 C-compound and carbohydrate metabolism
DT212262	A025F3	580	OC0846	1	0				emb|CAB62452.1|	alpha NAC-like protein [Arabidopsis thaliana]	217	109bits(272)	5e-23	53/80(66%)	62/80(77%)			275-514	79-158	At4g10480	2e-55	Protein synthesis	12.07 translational control
DT212264	A025F6	446	OC0847	1	0				dbj|BAC41845.1|	unknown protein [Arabidopsis thaliana] monooxygenase family protein [Arabidopsis thaliana]	408	160bits(405)	9e-39	87/139(62%)	103/139(74%)	3/139(2%)		2-409	279-405	At5g11330	2e-40	Metabolism	01.07 metabolism of vitamins, cofactors, and prosthetic groups
DT212265	A025F7	341	OC0848	1	0				gb|AAB97005.1|	unknown [Fragaria x ananassa] aldo-keto reductase	319	120bits(300)	1e-26	56/99(56%)	77/99(77%)			1-297	223-319	At1g59960	2e-21	Metabolism	01.05 C-compound and carbohydrate metabolism
DT212266	A025F8	225	OC0849	1	0				emb|CAA88846.1|	polygalacturonase inhibitor [Actinidia deliciosa]	327	108bits(271)	3e-23	53/74(71%)	59/74(79%)		-3	223-5	212-214	At5g06860	1e-13	Cell rescue, defense and virulence	32.05 disease, virulence and defense
DT212270	A025F12	408	OC0852	1	0				gb|AAK94542.1|	maturase K [Bistorta vacciniifolia]	274	35.8bits(81)	0.35	14/30(46%)	18/30(60%)			149-238	107-136	At4g27610	3.3	No hits found	No hits found
DT212272	A025G2	177	OC0853	1	0				ref|NP_609124.2|	CG6441-PA, isoform A [Drosophila melanogaster]	549	31.2bits(69)	8.5	14/32(43%)	18/32(56%)			16-111	35-66	At5g44210	0.35	No hits found	No hits found
DT212274	A025G5	157	OC0855	1	0				gb|AAM93212.1|	histone deacetylase HDA110 isoform 1 [Zea mays]	618	45.1bits(105)	0.0006	19/47(40%)	28/47(59%)			2-142	528-574	At3g18520	9e-06	Cell cycle and DNA processing	10.01 DNA processing
DT212276	A025G8	639	OC0856	1	0				ref|XP_464002.1|	unknown protein [Oryza sativa (japonica cultivar-group)]	362	67.4bits(163)	1e-20	31/55(56%)	40/55(72%)			71-344	210-300	At1g10660	1e-14	Unclassified proteins	99 UNCLASSIFIED PROTEINS
DT212280	A025G1	367	OC0857	1	0				gb|AAR06920.1|	UDP-glycosyltransferase 74G1 [Stevia rebaudiana]	460	167bits(424)	6e-41	79/126(62%)	99/126(78%)	5/126(3%)		3-365	242-367	At2g31750	1e-38	Metabolism	01.05 C-compound and carbohydrate metabolism
DT212279	A025G12	319	OC0859	1	0				ref|NP_920175.1|	putative gag-pol polyprotein [Oryza sativa (japonica cultivar-group)]	1225	114bits(286)	6e-25	59/90(65%)	68/90(75%)			2-271	145-232	At5g53690	5e-05	Unclassified proteins	99 UNCLASSIFIED PROTEINS
DT212281	A025H2	160	OC0860	1	0				gb|AAC49267.1|	betaine aldehyde dehydrogenase [Sorghum bicolor]	424	53.1bits(126)	4e-07	21/25(84%)	23/25(92%)		-3	77-55	65-72	At3g48170	4e-08	Metabolism	01.20 secondary metabolism
DT212282	A025H3	539	OC0861																	At4g27320	2e-34	Unclassified proteins	99 UNCLASSIFIED PROTEINS
DT212137	N123H4	539	OC0861	1	1				gb|AAN28779.1|	At4g27320/M4I22_130 [Arabidopsis thaliana]	260	100bits(248)	2e-20	58/103(56%)	66/103(64%)	9/103(8%)	3	3-284	142-244	At4g27320	3e-35	Unclassified proteins	99 UNCLASSIFIED PROTEINS
DT212283	A025H5	516	OC0862	1	0				emb|CAE05781.2|	OSJNBb0020J19.10 [Oryza sativa (japonica cultivar-group)] UDP-galactose transporter [Arabidopsis thaliana] glucose-6-phosphate/phosphate translocator-related	350	267bits(683)	8e-71	131/171(76%)	143/171(83%)		-3	514-2	136-306	At1g77610	5e-73	Cellular transport, transport facilitation and transport routes	20.09 transport routes
DT212285	A025H7	343	OC0864	1	0				gb|AAM62715.1|	chloroplast thylakoidal processing peptidase, putative [Arabidopsis thaliana]	367	62.0bits(149)	2e-11	30/53(56%)	37/53(69%)			7-230	168-241	At1g06870	5e-13	Protein fate (folding, modification, destination)	14.04 protein targeting, sorting and translocation
DT212287	A025H9	346	OC0865	1	0				emb|CAB87674.1|	putative protein [Arabidopsis thaliana]	502	185bits(470)	3e-46	86/115(74%)	101/115(87%)		-2	345-1	384-498	At5g12010	3e-48	Unclassified proteins	99 UNCLASSIFIED PROTEINS
DT212289	A025H11	300	OC0866	1	0				No hits found	No hits found								0-0	0-0			No hits found	No hits found
DT212290	B050A1	462	OC0867																	At5g15220	4e-52	Protein synthesis	12.01 ribosome biogenesis
DT211676	N114C2	536	OC0867	1	1				emb|CAB89332.1|	ribosomal protein L27-like [Arabidopsis thaliana]	162	201bits(510)	1e-50	93/130(71%)	112/130(86%)	2/130(1%)	1	151-534	4-133	At5g15220	1e-52	Protein synthesis	12.01 ribosome biogenesis
DT212292	B050A3	263	OC0868	1	0				ref|XP_464066.1|	unknown protein [Oryza sativa (japonica cultivar-group)]	150	42.4bits(98)	0.004	19/34(55%)	23/34(67%)		-1	263-162	111-142	At3g63420	0.001	No hits found	No hits found
DT212294	B050A5	776	OC0869	1	0				gb|AAL40888.1|	obtusifoliol-14-demethylase [Nicotiana tabacum]	487	454bits(1169)	1e-127	217/256(84%)	243/256(94%)		2	8-775	8-263	At1g11680	e-117	Metabolism	01.20 secondary metabolism
DT212297	B050A8	234	OC0870																	At3g19130	0.55	No hits found	No hits found
DT211390	N109G9	227	OC0870	1	1				ref|XP_331370.1|	predicted protein [Neurospora crassa]	788	34.3bits(77)	1	23/63(36%)	32/63(50%)	3/63(4%)	1	40-219	586-648	At3g19130	0.53	No hits found	No hits found
DT212298	B050A9	435	OC0871	1	0				dbj|BAA89481.1|	beta-1,3-glucanase [Salix gilgiana]	478	57.4bits(137)	1e-07	25/34(73%)	28/34(82%)		-2	104-3	343-376	At3g07320	3e-07	Metabolism	01.05 C-compound and carbohydrate metabolism
DT212299	B050A10	782	OC0872	1	0				gb|AAM67569.1|	putative succinate dehydrogenase iron-protein subunit [Arabidopsis thaliana]	280	395bits(1014)	1e-109	186/212(87%)	198/212(93%)	1/212(0%)	3	3-635	65-274	At5g40650	e-112	Metabolism	01.05 C-compound and carbohydrate metabolism
DT212303	B050B5	451	OC0875	1	0				gb|AAM51295.1|	putative CCR4-associated factor 1 [Arabidopsis thaliana]	280	135bits(341)	3e-31	69/123(56%)	83/123(67%)		1	79-447	3-119	At3g44260	4e-33	Transcription	11.02 RNA synthesis
DT212305	B050B7	563	OC0876	1	0				gb|AAD03433.1|	contains similarity to ubiquitin carboxyl-terminal hydrolase family [Arabidopsis thaliana]	1028	315bits(806)	5e-85	148/181(81%)	163/181(90%)		-2	544-2	327-505	At4g10590	2e-86	Classification not yet clear-cut	98 CLASSIFICATION NOT YET CLEAR-CUT
DT212306	B050B8	1095	OC0877	1	0				gb|AAN18157.1|	At5g46250/MPL12_3 [Arabidopsis thaliana] RNA recognition motif (RRM)-containing protein	422	239bits(611)	7e-62	133/272(48%)	184/272(67%)	14/272(5%)	-2	785-12	102-370	At5g46250	6e-65	Transcription	11.02 RNA synthesis
DT212308	B050B10	684	OC0878	1	0				emb|CAD45552.1|	fork head protein [Patella vulgata]	435	35.4bits(80)	1.3	20/55(36%)	21/55(38%)		1	334-498	36-90	At5g13480	8e-37	Transcription	11.04 RNA processing
DT212315	B050C7	213	OC0880	1	0				ref|XP_476911.1|	unknown protein [Oryza sativa (japonica cultivar-group)]	80	45.4bits(106)	0.0004	20/28(71%)	23/28(82%)	1/28(3%)	3	132-212	1-28	At3g57450	3e-05	No hits found	No hits found
DT212321	B050D3	464	OC0884	1	0				emb|CAB95829.1|	hypothetical protein [Cicer arietinum] SEC14 cytosolic factor family protein / phosphoglyceride transfer family protein [Arabidopsis thaliana]	482	140bits(352)	1e-32	76/140(54%)	88/140(62%)	7/140(5%)	-2	400-2	98-225	At1g72150	1e-35	Cellular transport, transport facilitation and transport routes	20.01 transported compounds (substrates)
DT212326	B050D9	514	OC0887	1	0				gb|AAM14286.1|	unknown protein [Arabidopsis thaliana] putative hydrolases [Oryza sativa]	270	286bits(733)	1e-76	137/171(80%)	156/171(91%)		-1	514-2	56-226	At4g37470	7e-79	Cellular communication/signal transduction mechanism	30.01 intracellular signalling
DT212329	B050E2	793	OC0888	1	0				ref|NP_850638.1|	zinc finger (DHHC type) family protein [Arabidopsis thaliana]	443	395bits(1015)	1e-109	183/263(69%)	207/263(78%)		2	5-793	6-263	At3g26935	e-118	Protein fate (folding, modification, destination)	14.04 protein targeting, sorting and translocation
DT212330	B050E4	770	OC0889	1	0				gb|AAR24233.1|	At1g04520 [Arabidopsis thaliana]	307	241bits(614)	2e-62	117/237(49%)	160/237(67%)	11/237(4%)	2	89-766	3-233	At1g04520	1e-64	Classification not yet clear-cut	98 CLASSIFICATION NOT YET CLEAR-CUT
DT212331	B050E5	227	OC0890	1	0				No hits found	No hits found								0-0	0-0	At3g29670	6	No hits found	No hits found
DT212333	B050E7	313	OC0892	1	0				gb|AAN32641.1|	putative short-chain type alcohol dehydrogenase [Solanum tuberosum]	290	129bits(323)	3e-29	62/97(63%)	78/97(80%)		2	23-313	182-278	At3g55310	4e-29	Metabolism	01.06 lipid, fatty acid and isoprenoid metabolism
DT212338	B050F3	252	OC0895	1	0				ref|NP_704544.1|	erythrocyte membrane protein 1 (PfEMP1) [Plasmodium falciparum 3D7]	2120	33.9bits(76)	1.3	18/44(40%)	23/44(52%)		-3	166-35	1086-1128	At1g49580	0.38	No hits found	No hits found
DT212341	B050F6	471	OC0896	1	0				dbj|BAD45867.1|	putative protein kinase [Oryza sativa (japonica cultivar-group)]	469	186bits(472)	2e-46	84/112(75%)	102/112(91%)		-1	471-136	240-351	At2g07180	1e-47	Classification not yet clear-cut	98 CLASSIFICATION NOT YET CLEAR-CUT
DT212343	B050F8	138	OC0897	1	0				emb|CAA58908.1|	nitrate reductase (NADH) [Cichorium intybus]	267	90.1bits(222)	2e-17	43/45(95%)	43/45(95%)		3	3-137	82-126	At1g37130	2e-15	Metabolism	01.01 amino acid metabolism
DT212347	B050G2	360	OC0899	1	0				gb|AAN08157.1|	Na+/H+ antiporter Nhx1 [Salicornia europaea]	560	95.1bits(235)	5e-19	52/114(45%)	69/114(60%)	14/114(12%)	2	8-307	434-547	At5g27150	7e-18	Cellular transport, transport facilitation and transport routes	20.01 transported compounds (substrates)
DT212348	B050G3	312	OC0900						emb|CAA52928.1|	phosphoglycerate mutase [Prunus dulcis]	488	186bits(471)	2e-46	87/102(85%)	98/102(96%)		-2	308-3	77-178	At1g09780	1e-46	Metabolism	01.05 C-compound and carbohydrate metabolism
DT211191	N106E6	305	OC0900	1	1															At1g09780	6e-45	Metabolism	01.05 C-compound and carbohydrate metabolism
DT212350	B050G5	153	OC0901						gb|AAM64395.1|	unknown [Arabidopsis thaliana]	167	35.8bits(81)	0.36	17/48(35%)	29/48(60%)		-1	147-4	115-162	At1g10140	0.001	No hits found	No hits found
DT210946	N102G11	194	OC0901	1	1															At1g10140	0.019	No hits found	No hits found
DT212352	B050G9	1086	OC0902	1	0				gb|AAB99950.1|	UDP-glucuronosyltransferase [Pisum sativum]	347	344bits(882)	3e-93	168/300(56%)	222/300(74%)	3/300(1%)	-1	1020-130	50-341	At1g22400	3e-87	Metabolism	01.05 C-compound and carbohydrate metabolism
DT212353	B050G10	354	OC0903	1	0				gb|AAO51378.1|	hypothetical protein [Dictyostelium discoideum]	125	33.5bits(75)	1.8	23/67(34%)	34/67(50%)		2	62-262	8-62	At2g19450	1.6	No hits found	No hits found
DT212354	B050G11	1036	OC0904	1	0				pir||T09142	endopeptidase La homolog [Spinacia oleracea]	875	493bits(1268)	1e-138	247/298(82%)	274/298(91%)		1	19-912	85-382	At5g47040	e-141	Protein fate (folding, modification, destination)	14.13 protein degradation
DT212355	B050G12	227	OC0905	1	0				emb|CAA72330.1|	shaggy-like kinase [Ricinus communis]	277	72.8bits(177)	3e-12	33/43(76%)	38/43(88%)		1	1-129	230-272	At4g18710	2e-13	Cellular communication/signal transduction mechanism	30.01 intracellular signalling
DT212356	B050H2	533	OC0906	1	0				gb|AAM65558.1|	unknown [Arabidopsis thaliana]	71	57.8bits(138)	1e-07	27/58(46%)	34/58(58%)		-1	425-252	1-56	At3g22240	6e-20	Unclassified proteins	99 UNCLASSIFIED PROTEINS
DT212357	B050H3	461	OC0907	1	0				emb|CAC34496.1|	ubiquitin-specific protease-like protein [Arabidopsis thaliana]	901	105bits(262)	4e-22	67/163(41%)	96/163(58%)	11/163(6%)	-2	457-2	618-773	At5g22030	1e-23	Protein fate (folding, modification, destination)	14.13 protein degradation
DT212358	B050H4	657	OC0908	1	0				gb|AAN15519.1|	unknown protein [Arabidopsis thaliana] regulator of chromosome condensation (RCC1) family protein	538	166bits(420)	4e-40	79/110(71%)	91/110(82%)	1/110(0%)	3	3-242	328-127	At1g19880	4e-55	Cell rescue, defense and virulence	32.01 stress response
DT212359	B050H5	561	OC0909	1	0				ref|XP_312139.1|	ENSANGP00000022737 [Anopheles gambiae]	456	33.1bits(74)	4.1	16/33(48%)	24/33(72%)	1/33(3%)	-2	386-291	91-123	At4g02450	2e-13	Protein fate (folding, modification, destination)	14.01 protein folding and stabilization
DT212361	C100A2	855	OC0910						gb|AAN13193.1|	unknown protein [Arabidopsis thaliana] radical-induced cell death 1-1	588	169bits(429)	6e-41	107/298(35%)	154/298(51%)	25/298(8%)	-1	828-10	146-441	At1g32230	3e-46	Unclassified proteins	99 UNCLASSIFIED PROTEINS
DT210930	N102E12	250	OC0910	1	1															At1g32230	6e-21	Unclassified proteins	99 UNCLASSIFIED PROTEINS
DT212362	C100A3	442	OC0911	1	0				ref|XP_463883.1|	putative minor histocompatibility antigen H13 isoform 1 [Oryza sativa]	343	216bits(550)	4e-64	104/119(87%)	112/119(94%)		-1	439-12	150-292	At2g03120	1e-56	Unclassified proteins	99 UNCLASSIFIED PROTEINS
DT212363	C100A4	598	OC0912	1	0				gb|AAN12939.1|	putative DNA-binding protein [Arabidopsis thaliana]	325	62.0bits(149)	9e-09	59/186(31%)	71/186(38%)	22/186(11%)	-3	500-9	52-232	At4g31550	8e-14	Transcription	11.02 RNA synthesis
DT212364	C100A5	461	OC0913	1	0				gb|EAL51495.1|	Beige/BEACH domain protein, putative [Entamoeba histolytica]	2364	26.6bits(57)	1.6	13/38(34%)	19/38(50%)		-1	173-290	165-136	At5g34800	1	No hits found	No hits found
DT212365	C100A6	294	OC0914	1	0				No hits found	No hits found								0-0	0-0	At2g25670	3e-22	Unclassified proteins	99 UNCLASSIFIED PROTEINS
DT212366	C100A7	327	OC0915	1	0				gb|EAL17444.1|	hypothetical protein CNBM1370 [Cryptococcus neoformans]	448	34.7bits(78)	0.78	23/66(34%)	30/66(45%)	3/66(4%)	-1	294-106	245-307	At3g07810	3e-10	Transcription	11. transcription
DT212367	C100A8	284	OC0916	1	0				gb|AAT99735.1|	SKP1 [Nicotiana tabacum]	155	91.7bits(226)	5e-18	45/46(97%)	46/46(100%)		2	146-283	13-58	At1g75950	9e-21	Cell cycle and DNA processing	10.03 cell cycle
DT212368	C100A9	446	OC0917	1	0				gb|AAM63727.1|	unknown [Arabidopsis thaliana] calcium-binding EF hand family protein	142	182bits(461)	3e-45	90/126(71%)	105/126(83%)		2	2-379	12-137	At2g44310	9e-48	Unclassified proteins	99 UNCLASSIFIED PROTEINS
DT212373	C100B3	666	OC0919	1	0				gb|AAM98237.1|	ubiquitin-specific protease 14 (UBP14), putative [Arabidopsis thaliana]	797	289bits(739)	4e-77	149/223(66%)	173/223(77%)	1/223(0%)	-1	666-1	532-751	At3g20625	6e-87	Unclassified proteins	99 UNCLASSIFIED PROTEINS
DT212377	C100B8	533	OC0921	1	0				emb|CAA61485.1|	DNA binding protein [Arabidopsis thaliana]	240	140bits(352)	2e-32	70/115(60%)	85/115(73%)	4/115(3%)	-3	345-13	21-134	At3g50410	2e-38	Transcription	11.02 RNA synthesis
DT212380	C100B12	196	OC0923	1	0				No hits found	No hits found								0-0	0-0	At1g15330	1.9	No hits found	No hits found
DT212381	C100C2	660	OC0924	1	0				gb|AAL34154.1|	unknown protein [Arabidopsis thaliana]	506	89.7bits(221)	5e-17	68/223(30%)	100/223(44%)	12/223(5%)	3	3-635	281-489	At1g21380	3e-34	Unclassified proteins	99 UNCLASSIFIED PROTEINS
DT212382	C100C3	370	OC0925	1	0				dbj|BAC42857.1|	unknown protein [Arabidopsis thaliana]	102	82.8bits(203)	3e-15	39/52(75%)	45/52(86%)		-2	369-214	30-81	At5g44710	5e-28	Unclassified proteins	99 UNCLASSIFIED PROTEINS
DT212384	C100C5	345	OC0926	1	0				gb|EAL38074.1|	hypothetical protein Chro.50196 [Cryptosporidium hominis]	670	33.1bits(74)	2.3	17/50(34%)	24/50(48%)		1	136-285	120-169	At1g32260	0.51	No hits found	No hits found
DT212385	C100C6	238	OC0927	1	0				gb|AAD32206.1|	60S ribosomal protein L1 [Prunus armeniaca]	408	114bits(284)	1e-24	58/70(82%)	63/70(90%)	1/70(1%)	2	32-238	6-75	At3g09630	6e-24	Protein synthesis	12.01 ribosome biogenesis
DT212387	C100C8	392	OC0928	1	0				emb|CAA52903.1|	annexin [Medicago sativa]	308	126bits(316)	2e-28	63/72(87%)	69/72(95%)		-2	391-176	235-306	At5g65020	4e-28	Subcellular localization	70.04 cytoskeleton
DT212390	C100D2	455	OC0929	1	0				gb|AAM91226.1|	unknown protein [Arabidopsis thaliana]	337	55.8bits(133)	3e-07	31/63(49%)	40/63(63%)		-3	453-265	275-337	At3g08630	3e-15	Unclassified proteins	99 UNCLASSIFIED PROTEINS
DT212391	C100D3	661	OC0930	1	0				gb|AAN15604.1|	putative protein [Arabidopsis thaliana] phox (PX) domain-containing protein	587	290bits(743)	2e-77	152/219(69%)	177/219(80%)		-3	659-3	252-469	At5g58440	1e-90	Classification not yet clear-cut	98 CLASSIFICATION NOT YET CLEAR-CUT
DT212392	C100D4	141	OC0931	1	0				gb|AAF03471.1|	hypothetical protein [Arabidopsis thaliana]	182	69.3bits(168)	3e-11	32/46(69%)	38/46(82%)		3	3-140	81-126	At3g03610	8e-14	Unclassified proteins	99 UNCLASSIFIED PROTEINS
DT212393	C100D5	517	OC0932	1	0				gb|AAM51838.1|	Unknown protein [Oryza sativa (japonica cultivar-group)] putative extensin	481	107bits(267)	1e-22	52/117(44%)	79/117(67%)		3	96-446	307-423	At5g66100	5e-27	Unclassified proteins	99 UNCLASSIFIED PROTEINS
DT212394	C100D6	740	OC0933																	At1g06940	4e-99	Unclassified proteins	99 UNCLASSIFIED PROTEINS
DT211984	N121E4	740	OC0933	1	1				emb|CAA92823.1|	chloroplast inner envelope protein, 110 kD (IEP110) [Pisum sativum]	996	357bits(917)	1e-97	182/246(73%)	216/246(87%)		2	2-448	720-564	At1g06940	1e-98	Unclassified proteins	99 UNCLASSIFIED PROTEINS
DT212396	C100D8	286	OC0934																	At4g28240	3e-07	Cell rescue, defense and virulence	32.01 stress response
DT211116	N105D4	287	OC0934	1	1				gb|AAM63168.1|	putative wound induced protein [Arabidopsis thaliana]	86	56.2bits(134)	2e-07	34/86(39%)	48/86(55%)	7/86(8%)	2	50-286	1-78	At4g28240	5e-09	Cell rescue, defense and virulence	32.01 stress response
DT212399	C100E1	117	OC0935	1	0				No hits found	No hits found								0-0	0-0			No hits found	No hits found
DT212400	C100E2	464	OC0936	1	0				gb|AAM09303.2|	similar to Plasmodium lophurae. Histidine-rich glycoprotein [Dictyostelium discoideum]	233	23.1bits(48)	2e-35	6/8(75%)	7/8(87%)		3	264-281	148-76	At5g64290	1.8	No hits found	No hits found
DT212401	C100E3	378	OC0937	1	0				emb|CAA54132.1|	ribosomal protein S25 [Lycopersicon esculentum]	108	132bits(333)	2e-30	66/72(91%)	72/72(100%)		3	144-359	37-108	At4g39200	3e-52	Protein synthesis	12.01 ribosome biogenesis
DT212404	C100E6	161	OC0938	1	0				gb|AAD32206.1|	60S ribosomal protein L1 [Prunus armeniaca]	408	107bits(266)	1e-22	47/49(95%)	48/49(97%)		2	11-157	79-127	At3g09630	2e-23	Protein synthesis	12.01 ribosome biogenesis
DT212407	C100E9	348	OC0939	1	0				emb|CAA58111.1|	ubiquitin conjugating enzyme [Lycopersicon esculentum]	194	207bits(527)	7e-53	98/111(88%)	105/111(94%)		2	14-346	49-159	At5g50870	4e-52	Protein fate (folding, modification, destination)	14.13 protein degradation
DT212410	C100F2	301	OC0940	1	0				gb|AAM51596.1|	At1g11930/F12F1_20 [Arabidopsis thaliana] alanine racemase family protein	257	142bits(359)	2e-33	70/85(82%)	77/85(90%)		-3	257-3	27-111	At1g11930	2e-39	Metabolism	01.01 amino acid metabolism
DT212411	C100F3	420	OC0941	1	0				gb|AAF23590.1|	succinic semialdehyde dehydrogenase [Arabidopsis thaliana]	528	230bits(586)	1e-59	108/136(79%)	129/136(94%)		3	12-419	383-518	At1g79440	9e-62	Metabolism	01.01 amino acid metabolism
DT212412	C100F6	424	OC0942	1	0				gb|AAQ55962.1|	10-hydroxygeraniol oxidoreductase [Catharanthus roseus]	360	191bits(486)	4e-48	90/137(65%)	101/137(73%)		1	13-423	1-137	At4g37990	5e-56	Biogenesis of cellular components	42.01 cell wall
DT212413	C100F9	276	OC0943	1	0				gb|AAO91861.1|	TGB12K interacting protein 2 [Nicotiana tabacum] putative ankyrin-repeat protein [Vitis aestivalis]	349	155bits(392)	3e-37	75/81(92%)	81/81(100%)		-3	274-32	269-349	At4g35450	4e-34	Classification not yet clear-cut	98 CLASSIFICATION NOT YET CLEAR-CUT
DT212414	C100F10	626	OC0944						gb|AAM67089.1|	unknown [Arabidopsis thaliana] putative esterase [Oryza sativa]	335	240bits(612)	2e-62	122/206(59%)	145/206(70%)	3/206(1%)	2	14-622	83-281	At5g23530	5e-73	Metabolism	01.06 lipid, fatty acid and isoprenoid metabolism
DT212051	N122E6	627	OC0944	1	1															At5g23530	7e-73	Metabolism	01.06 lipid, fatty acid and isoprenoid metabolism
DT212416	C100G1	457	OC0946	1	0				ref|NP_850950.1|	tetratricopeptide repeat (TPR)-containing protein [Arabidopsis thaliana]	301	182bits(462)	2e-45	88/108(81%)	96/108(88%)		3	12-335	194-301	At1g22700	4e-47	Unclassified proteins	99 UNCLASSIFIED PROTEINS
DT212418	C100G4	520	OC0948	1	0				gb|AAM64651.1|	pyruvate kinase [Arabidopsis thaliana]	498	251bits(640)	8e-66	122/143(85%)	129/143(90%)		3	87-515	6-148	At5g56350	6e-68	Metabolism	01.05 C-compound and carbohydrate metabolism
DT212421	C100G7	219	OC0949	1	0				No hits found	No hits found								0-0	0-0	At2g17430	4.2	No hits found	No hits found
DT212422	C100G8	703	OC0950						gb|AAP13427.1|	At1g65270 [Arabidopsis thaliana]	292	247bits(631)	2e-64	122/195(62%)	149/195(76%)		-1	586-2	20-213	At1g65270	2e-70	Unclassified proteins	99 UNCLASSIFIED PROTEINS
DT210970	N103C7	652	OC0950	1	1															At1g65270	2e-44	Unclassified proteins	99 UNCLASSIFIED PROTEINS
DT212423	C100G9	262	OC0951	1	0				ref|NP_921904.1|	putative ribosomal protein L11 [Oryza sativa (japonica cultivar-group)]	155	129bits(325)	2e-29	57/83(68%)	73/83(87%)		1	13-261	44-126	At4g35490	5e-31	Protein synthesis	12.01 ribosome biogenesis
DT212424	C100G11	536	OC0952	1	0				ref|XP_477619.1|	putative RNA helicase [Oryza sativa (japonica cultivar-group)]	512	294bits(753)	7e-79	143/177(80%)	164/177(92%)		-3	534-4	168-344	At1g31970	8e-74	Transcription	11.04 RNA processing
DT212426	C100H6	96	OC0953	1	0				gb|AAG09294.1|	unknown [Petroselinum crispum]	226	39.7bits(91)	0.024	19/27(70%)	22/27(81%)		3	15-95	8-34	At1g10370	0.014	No hits found	No hits found
DT212427	C100H8	530	OC0954	1	0				ref|XP_472869.1|	OSJNBa0022H21.19 [Oryza sativa (japonica cultivar-group)]	279	183bits(464)	2e-45	85/159(53%)	109/159(68%)		1	52-528	3-160	At5g43660	1.6	No hits found	No hits found
DT212429	C100H10	549	OC0955	1	0				gb|AAP37772.1|	At1g06290 [Arabidopsis thaliana] acyl-CoA oxidase ACX3 [Arabidopsis thaliana]	675	319bits(818)	2e-86	149/182(81%)	169/182(92%)		3	3-548	175-356	At1g06310	8e-85	Metabolism	01.06 lipid, fatty acid and isoprenoid metabolism
DT212431	C100H12	584	OC0956	1	0				emb|CAB79115.1|	putative protein [Arabidopsis thaliana] ribophorin II (RPN2) family protein	609	247bits(631)	1e-64	121/188(64%)	148/188(78%)		1	16-579	385-572	At4g21150	5e-73	Metabolism	01.05 C-compound and carbohydrate metabolism
DT212441	D300A11	339	OC0961	1	0				gb|AAD32833.1|	putative mitochondrial translation elongation factor G [Arabidopsis thaliana]	754	142bits(359)	2e-33	69/84(82%)	75/84(89%)		-2	338-87	669-752	At1g45332	3e-35	Protein synthesis	12.04 translation
DT212442	D300A12	283	OC0962	1	0				ref|NP_850852.1|	armadillo/beta-catenin repeat family protein / BTB/POZ [Arabidopsis thaliana]	710	92.4bits(228)	3e-18	41/68(60%)	55/68(80%)		-3	281-78	633-700	At5g13060	5e-16	Cellular transport, transport facilitation and transport routes	20.09 transport routes
DT212447	D300B7	334	OC0964																	At2g21160	1e-23	Unclassified proteins	99 UNCLASSIFIED PROTEINS
DT211845	N119F1	333	OC0964	1	1				dbj|BAD53577.1|	putative SSR alpha subunit [Oryza sativa (japonica cultivar-group)] signal sequence receptor, alpha subunit (SSR-alpha) [Arabidopsis thaliana]	257	82.0bits(201)	4e-15	38/72(52%)	48/72(66%)		1	1-216	178-249	At2g21160	1e-23	Unclassified proteins	99 UNCLASSIFIED PROTEINS
DT212450	D300B11	387	OC0965	1	0				No hits found	No hits found								0-0	0-0	At1g11950	4	No hits found	No hits found
DT212453	D300C2	710	OC0967	1	0				gb|AAM65588.1|	putative auxin-induced protein, IAA12 [Arabidopsis thaliana]	239	55.8bits(133)	9e-07	33/60(55%)	37/60(61%)	2/60(3%)	2	536-709	127-186	At1g04550	2e-08	Cell fate	40.01 cell growth / morphogenesis
DT212460	D300C10	193	OC0971	1	0				No hits found	No hits found								0-0	0-0	At4g19950	0.024	No hits found	No hits found
DT212461	D300C12	497	OC0972	1	0				ref|XP_529159.1|	PREDICTED: similar to heparan sulfate 6-O-sulfotransferase 2 [Pan troglodytes]	382	32.7bits(73)	3.7	20/49(40%)	26/49(53%)	1/49(2%)	2	95-238	320-368	At5g44690	5.7	No hits found	No hits found
DT212462	D300D1	681	OC0973	1	0				ref|XP_476809.1|	protease inhibitor-like protein [Oryza sativa (japonica cultivar-group)]	170	114bits(284)	3e-24	60/154(38%)	84/154(54%)	4/154(2%)	1	76-525	10-162	At3g22600	2e-36	Cellular transport, transport facilitation and transport routes	20.09 transport routes
DT212463	D300D3	391	OC0974	1	0				ref|XP_478828.1|	putative tocopherol polyprenyltransferase [Oryza sativa (japonica cultivar-group)]	379	222bits(565)	3e-57	112/129(86%)	117/129(90%)		-3	389-3	167-295	At2g18950	4e-12	Unclassified proteins	99 UNCLASSIFIED PROTEINS
DT212464	D300D4	535	OC0975	1	0				gb|AAP03880.2|	Avr9/Cf-9 induced kinase 1 [Nicotiana tabacum]	442	309bits(791)	3e-83	153/177(86%)	162/177(91%)		-1	535-5	142-317	At2g05940	2e-82	Classification not yet clear-cut	98 CLASSIFICATION NOT YET CLEAR-CUT
DT212465	D300D5	367	OC0976	1	0				gb|AAM95644.1|	WD-repeat protein GhTTG2 [Gossypium hirsutum]	346	189bits(479)	3e-47	91/119(76%)	99/119(83%)		2	11-367	57-160	At1g12910	3e-48	Classification not yet clear-cut	98 CLASSIFICATION NOT YET CLEAR-CUT
DT212467	D300D9	395	OC0977	1	0				gb|AAF00194.1|	protoporphyrinogen IX oxidase [Cichorium intybus]	555	247bits(630)	8e-65	124/130(95%)	124/130(95%)		-1	395-6	423-552	At4g01690	5e-54	Metabolism	01.20 secondary metabolism
DT212469	D300D12	473	OC0978	1	0				gb|AAO50499.1|	unknown protein [Arabidopsis thaliana]	296	213bits(542)	1e-54	93/151(61%)	117/151(77%)		2	20-472	53-203	At4g22850	2e-56	Unclassified proteins	99 UNCLASSIFIED PROTEINS
DT212472	D300E3	515	OC0979	1	0				ref|NP_193202.2|	RNA polymerase Rpb7 N-terminal domain-containing protein [Arabidopsis thaliana]	178	192bits(489)	2e-48	89/122(72%)	111/122(90%)		2	149-514	1-122	At4g14660	1e-41	Transcription	11.02 RNA synthesis
DT214059	E023B9	326	OC0980	1	0				emb|CAG04878.1|	unnamed protein product [Tetraodon nigroviridis]	744	34.7bits(78)	1.1	16/45(35%)	24/45(53%)		-3	309-175	199-243	At5g25530	6.9	No hits found	No hits found
DT212475	D300E10	670	OC0982	1	0				gb|AAN62342.1|	Jp18 [Poncirus trifoliata]	201	163bits(413)	3e-39	98/195(50%)	125/195(64%)	7/195(3%)	1	1-564	23-201	At1g80520	7e-29	Unclassified proteins	99 UNCLASSIFIED PROTEINS
DT212477	D300F1	836	OC0983	1	0				emb|CAB79663.1|	serine/threonine-specific kinase like protein [Arabidopsis thaliana]	669	276bits(707)	5e-83	138/218(63%)	168/218(77%)	4/218(1%)	-2	643-718	295-276	At4g29050	6e-88	Cellular communication/signal transduction mechanism	30.01 intracellular signalling
DT212478	D300F3	1116	OC0984	1	0				gb|AAP04158.1|	unknown protein [Arabidopsis thaliana]	1196	336bits(861)	1e-101	173/294(58%)	208/294(70%)	2/294(0%)	2	8-1043	839-1175	At2g07360	e-120	Unclassified proteins	99 UNCLASSIFIED PROTEINS
DT212480	D300F5	394	OC0985	1	0				pir||HSWT4	histone H4 [Triticum aestivum]	102	137bits(344)	1e-31	70/70(100%)	70/70(100%)		2	71-280	21-90	At3g45930	7e-45	Subcellular localization	70.10 nucleus
DT212481	D300F7	736	OC0986	1	0				gb|AAC63671.1|	hypothetical protein [Arabidopsis thaliana]	440	38.1bits(87)	0.22	20/41(48%)	28/41(68%)		2	374-496	48-88	At2g24030	0.006	No hits found	No hits found
DT212482	D300F8	759	OC0987_a	1	0				gb|AAM64431.1|	putative synaptobrevin [Arabidopsis thaliana]	221	338bits(866)	1e-91	168/221(76%)	179/221(80%)		1	91-753	1-221	At2g33120	e-112	Cellular transport, transport facilitation and transport routes	20.09 transport routes
DT212405	C100E7	480	OC0987_b	1	0				dbj|BAD30158.1|	synaptobrevin-like protein [Oryza sativa (japonica cultivar-group)]	220	296bits(758)	1e-79	142/157(90%)	152/157(96%)	0	1	10-480	24-180	At2g33120	2e-78	Cellular transport, transport facilitation and transport routes	20.09 transport routes
DT212484	D300F11	525	OC0989	1	0				emb|CAB56619.1|	phragmoplastin [Nicotiana tabacum]	609	273bits(698)	1e-72	135/160(84%)	149/160(93%)		-2	524-45	437-596	At5g42080	7e-75	Cellular transport, transport facilitation and transport routes	20.09 transport routes
DT212486	D300G4	898	OC0991	1	0				ref|NP_566406.1|	universal stress protein (USP) family protein [Arabidopsis thaliana]	199	168bits(426)	2e-40	93/193(48%)	128/193(66%)	8/193(4%)	-1	844-290	4-195	At3g11930	2e-42	Cell rescue, defense and virulence	32.01 stress response
DT212487	D300G5	638	OC0992	1	0				ref|XP_471581.1|	OSJNBa0065J03.18 [Oryza sativa (japonica cultivar-group)] WRKY transcription factor 17 [Arabidopsis thaliana]	323	49.3bits(116)	7e-05	51/194(26%)	68/194(35%)	14/194(7%)	-2	541-2	65-251	At2g24570	8e-17	Transcription	11.02 RNA synthesis
DT212488	D300G6	1194	OC0993	1	0				gb|AAF22291.1|	dynamin-like protein 6 [Arabidopsis thaliana]	914	425bits(1093)	1e-120	216/275(78%)	236/275(85%)	7/275(2%)	2	14-843	338-620	At1g10290	e-134	Cellular transport, transport facilitation and transport routes	20.09 transport routes
DT212491	D300G9	259	OC0995	1	0				ref|XP_450350.1|	putative protein kinase G11A [Oryza sativa (japonica cultivar-group)]	567	125bits(315)	3e-28	61/82(74%)	67/82(81%)		3	6-251	471-549	At5g47750	6e-28	Cellular communication/signal transduction mechanism	30.01 intracellular signalling
DT212494	D300H1	306	OC0996	1	0				gb|AAP13415.1|	At2g41380 [Arabidopsis thaliana] putative embryo-abundant protein	269	125bits(314)	3e-28	58/80(72%)	67/80(83%)		1	64-303	1-80	At2g41380	4e-30	Subcellular localization	70.03 cytoplasm
DT212495	D300H3	321	OC0997	1	0				ref|NP_057880.1|	interleukin 27 receptor, alpha [Mus musculus]	623	32.0bits(71)	5.1	18/48(37%)	24/48(50%)	1/48(2%)	-1	255-115	261-306	At5g17650	1e-14	Classification not yet clear-cut	98 CLASSIFICATION NOT YET CLEAR-CUT
DT212496	D300H4	372	OC0998	1	0				emb|CAH99606.1|	rhoptry protein, putative [Plasmodium berghei]	369	31.2bits(69)	8.7	14/58(24%)	31/58(53%)		1	199-372	183-238	At5g64290	0.11	No hits found	No hits found
DT212500	D300H9	398	OC0999	1	0				gb|AAR27948.1|	DUR3 [Oryza sativa (japonica cultivar-group)] putative urea active transport protein	721	141bits(355)	6e-33	71/117(60%)	82/117(70%)	1/117(0%)	2	50-397	482-597	At5g45380	3e-32	Cellular transport, transport facilitation and transport routes	20.01 transported compounds (substrates)
DT212501	D300H10	225	OC1000	1	0				gb|AAM62729.1|	nucleotide sugar epimerase-like protein [Arabidopsis thaliana]	429	124bits(312)	6e-28	60/70(85%)	65/70(92%)		2	14-223	105-174	At4g30440	4e-30	Metabolism	01.03 nucleotide metabolism
DT212503	E001A2	545	OC1001	1	0				ref|XP_469034.1|	unknown protein [Oryza sativa (japonica cultivar-group)] transcription regulator NOT2/NOT3/NOT5 family protein [Arabidopsis]	856	160bits(404)	1e-38	78/121(64%)	96/121(79%)	1/121(0%)	1	112-544	647-789	At5g18230	1e-37	Transcription	11.02 RNA synthesis
DT212505	E001A5	486	OC1002	1	0				dbj|BAC77346.1|	gonidia forming protein GlsA [Lilium longiflorum] cell division related protein-like [Arabidopsis thaliana]	655	255bits(651)	3e-67	118/146(80%)	131/146(89%)		3	48-485	88-233	At5g06110	7e-60	Subcellular localization	70.10 nucleus
DT212419	C100G5	443	OC1004						ref|XP_450637.1|	putative AKIN beta3 [Oryza sativa (japonica cultivar-group)] protein kinase-related [Arabidopsis thaliana]	111	85.9bits(211)	3e-16	40/69(57%)	50/69(72%)		-2	208-2	8-76	At2g28060	5e-15	Unclassified proteins	99 UNCLASSIFIED PROTEINS
DT212509	E001A10	479	OC1004	2	0															At2g28060	5e-15	Unclassified proteins	99 UNCLASSIFIED PROTEINS
DT212511	E001A12	467	OC1005	1	0				dbj|BAD46606.1|	unknown protein [Oryza sativa (japonica cultivar-group)] putative C2 domain-containing protein	290	172bits(435)	3e-42	79/135(58%)	108/135(80%)	2/135(1%)	2	29-427	3-137	At5g23950	2e-40	Unclassified proteins	99 UNCLASSIFIED PROTEINS
DT212514	E001B4	782	OC1006	1	0				dbj|BAC42736.1|	unknown protein [Arabidopsis thaliana]	463	51.6bits(122)	2e-05	27/48(56%)	34/48(70%)	3/48(6%)	3	237-69	237-175	At5g22090	6e-10	Unclassified proteins	99 UNCLASSIFIED PROTEINS
DT212517	E001B7	331	OC1007_a	1	0				ref|XP_393944.1|	similar to Escargot protein (Fleabag protein) [Apis mellifera]	509	33.9bits(76)	1.3	14/36(38%)	21/36(58%)	0	1	43-150	462-496	At1g79480	4.1	No hits found	No hits found
DT212277	A025G10	536	OC1007_b	1	0				gb|AAM60994.1|	unknown [Arabidopsis thaliana]	152	136bits(343)	2e-31	66/113(58%)	91/113(80%)		-1	347-9	8-119	At2g24970	5e-36	Unclassified proteins	99 UNCLASSIFIED PROTEINS
DT212518	E001B8	800	OC1008	1	0				emb|CAE48163.1|	putative aldehyde dehydrogenase [Arabidopsis thaliana]	483	193bits(491)	8e-49	93/159(58%)	119/159(74%)		1	7-550	196-376	At4g36250	1e-50	Classification not yet clear-cut	98 CLASSIFICATION NOT YET CLEAR-CUT
DT212519	E001B9	381	OC1009	1	0				gb|AAK84887.1|	homeodomain leucine zipper protein HDZ3 [Phaseolus vulgaris]	224	56.2bits(134)	2e-07	35/76(46%)	45/76(59%)	1/76(1%)	1	4-228	17-90	At3g01470	3e-08	Transcription	11.02 RNA synthesis
DT212520	E001B10	413	OC1010	1	0				No hits found	No hits found								0-0	0-0	At5g08200	5.8	No hits found	No hits found
DT212523	E001B12	796	OC1011	1	0				gb|AAM98282.1|	At3g63150/T20O10_250 GTP-binding protein-related [Arabidopsis thaliana]	643	73.9bits(180)	4e-12	46/114(40%)	58/114(50%)		3	63-404	269-379	At3g63150	6e-19	Cellular communication/signal transduction mechanism	30. cellular communication/signal transduction mechanism
DT212527	E001C5	155	OC1013	1	0				gb|AAT85211.1|	hypothetical protein [Oryza sativa (japonica cultivar-group)]	435	41.2bits(95)	0.008	20/38(52%)	25/38(65%)		-2	154-41	248-283	At1g03220	0.01	No hits found	No hits found
DT212531	E001C9	508	OC1014	1	0				gb|AAS21472.1|	SH3 and multiple ankyrin repeat domains 3-like protein [Oikopleura dioica]	589	35.0bits(79)	0.8	28/114(24%)	46/114(40%)		3	87-428	134-242	At2g42880	1.2	No hits found	No hits found
DT212534	E001D2	446	OC1015	1	0				dbj|BAA97212.1|	unnamed protein product [Arabidopsis thaliana]	451	138bits(347)	5e-32	79/161(49%)	97/161(60%)	17/161(10%)	3	6-437	249-405	At5g62650	1e-35	Unclassified proteins	99 UNCLASSIFIED PROTEINS
DT212535	E001D3	193	OC1016	1	0				No hits found	No hits found								0-0	0-0	At1g70940	4	No hits found	No hits found
DT212536	E001D4	253	OC1017	1	0				ref|NP_326296.1|	LIPOPROTEIN [Mycoplasma pulmonis UAB CTIP]	622	32.0bits(71)	5.2	14/33(42%)	21/33(63%)		-2	168-70	223-255	At2g17780	2.5	No hits found	No hits found
DT212537	E001D5	460	OC1018	1	0				gb|AAN15567.1|	glutamyl-tRNA synthetase [Arabidopsis thaliana]	719	135bits(341)	3e-31	75/126(59%)	85/126(67%)	1/126(0%)	1	19-393	378-500	At5g26710	6e-33	Transcription	11.02 RNA synthesis
DT212539	E001D8	312	OC1020																	At1g31810	0.96	No hits found	No hits found
DT211057	N104E5	240	OC1020	1	1				gb|AAP94595.1|	putative gag-pol polyprotein [Zea mays]	542	31.2bits(69)	8.3	13/34(38%)	22/34(64%)		2	29-130	279-312	At5g24030	0.76	No hits found	No hits found
DT212541	E001D10	534	OC1021																	At1g19530	0.028	No hits found	No hits found
DT211426	N110D4	528	OC1021						ref|XP_470153.1|	unknown protein [Oryza sativa]	143	46.6bits(109)	0.0003	24/48(50%)	27/48(56%)	2/48(4%)	-2	401-264	91-137	At1g19530	0.0001	No hits found	No hits found
DT211739	N118B9	528	OC1021																	At1g19530	0.0001	No hits found	No hits found
DT211747	N118C8	528	OC1021	1	3															At1g19530	0.0001	No hits found	No hits found
DT212543	E001E2	448	OC1022	1	0				gb|AAS38900.1|	similar to Plasmodium falciparum. Hypothetical protein [Dictyostelium discoideum]	426	33.1bits(74)	2.3	18/74(24%)	40/74(54%)	4/74(5%)	-2	279-70	351-424	At2g27950	2.9	No hits found	No hits found
DT212546	E001E9	281	OC1025	1	0				pir||T10938	calcium-dependent protein kinase (EC 2.7.1.-) [Ipomoea batatas]	514	40.0bits(92)	0.0002	22/45(48%)	26/45(57%)	1/45(2%)	1	124-115	123-120	At1g50700	5e-06	Cellular communication/signal transduction mechanism	30.01 intracellular signalling
DT212547	E001E10	411	OC1026	1	0				gb|AAF03236.1|	ubiquitin carrier protein 4 [Glycine max]	183	150bits(378)	1e-35	67/77(87%)	71/77(92%)		2	86-316	10-86	At1g63800	2e-32	Protein fate (folding, modification, destination)	14.07 protein modification
DT212255	A025E6	640	OC1027						gb|AAL49799.1|	putative tyrosine phosphatase [Arabidopsis thaliana]	611	207bits(527)	2e-52	122/207(58%)	140/207(67%)	9/207(4%)		45-638	1-203	At3g19420	1e-54	Cellular communication/signal transduction mechanism	30.01 intracellular signalling
DT212548	E001F1	639	OC1027	2	0															At3g19420	2e-20	Cellular communication/signal transduction mechanism	30.01 intracellular signalling
DT212550	E001F4	173	OC1028	1	0				No hits found	No hits found								0-0	0-0	At4g32760	2.2	No hits found	No hits found
DT212557	E001G3	461	OC1029	1	0				dbj|BAB09080.1|	unnamed protein product [Arabidopsis thaliana] Mo25 family protein	343	114bits(284)	2e-31	54/84(64%)	70/84(83%)		3	102-103	256-256	At5g47540	4e-33	Cell type differentiation	43.01 fungal/microorganismic cell type differentiation
DT212558	E001G4	302	OC1030	1	0				gb|AAK71313.1|	plasma membrane intrinsic protein 2 [Triticum baeoticum]	137	78.6bits(192)	3e-19	36/47(76%)	40/47(85%)		-3	234-236	77-76	At1g01620	3e-17	Cellular transport, transport facilitation and transport routes	20.03 transport facilitation
DT212562	E001G6	204	OC1031	1	0				No hits found	No hits found								0-0	0-0	At2g26740	5.9	No hits found	No hits found
DT212564	E001G10	231	OC1034	1	0				gb|AAL32037.2|	ethylene-responsive transciptional coactivator-like protein [Retama raetam]	145	39.7bits(91)	1e-10	17/29(58%)	21/29(72%)		1	4-230	41-115	At3g24500	1e-07	Transcription	11.02 RNA synthesis
DT212565	E001G11	394	OC1035	1	0				ref|ZP_00323676.1|	COG0474: Cation transport ATPase [Pediococcus pentosaceus]	901	31.6bits(70)	6.7	15/36(41%)	22/36(61%)		2	257-364	220-255	At5g07290	1.4	No hits found	No hits found
DT212566	E001G12	476	OC1036																	At1g14320	2e-58	Cell cycle and DNA processing	10.03 cell cycle
DT211102	N105B9	471	OC1036	1	1				sp|P93847|RL10_SOLME	60S ribosomal protein L10 (EQM) [Solanum melongena]	219	306bits(785)	9e-83	148/152(97%)	150/152(98%)		1	16-471	27-178	At1g14320	6e-80	Cell cycle and DNA processing	10.03 cell cycle
DT212567	E001H1	216	OC1037	1	0				emb|CAA74775.1|	glutathione peroxidase [Helianthus annuus]	167	100bits(249)	1e-20	50/60(83%)	55/60(91%)		-3	181-2	1-57	At4g11600	4e-21	Cell rescue, defense and virulence	32.01 stress response
DT212568	E001H2	336	OC1038	1	0				gb|AAM65998.1|	putative dTDP-glucose 4-6-dehydratase [Arabidopsis thaliana]	389	29.3bits(64)	1.1	14/27(51%)	15/27(55%)		2	134-333	23-88	At1g08200	0.034	No hits found	No hits found
DT212504	E001A4	793	OC1039						emb|CAB39622.1|	putative protein [Arabidopsis thaliana] putative pol polyprotein	963	160bits(404)	1e-40	76/112(67%)	87/112(77%)		3	6-420	786-918	At4g09980	3e-45	Classification not yet clear-cut	98 CLASSIFICATION NOT YET CLEAR-CUT
DT212569	E001H3	793	OC1039	2	0															At4g09980	8e-25	Classification not yet clear-cut	98 CLASSIFICATION NOT YET CLEAR-CUT
DT212570	E001H4	432	OC1040	1	0				gb|AAS79591.1|	putative dihydroflavonol reductase [Ipomoea trifida]	407	149bits(377)	6e-52	71/83(85%)	74/83(89%)		2	68-431	2-122	At1g08200	3e-54	Transcription	11.02 RNA synthesis
DT212574	E001H8	475	OC1041	1	0				emb|CAF87031.1|	unnamed protein product [Tetraodon nigroviridis]	432	32.0bits(71)	5.5	17/44(38%)	20/44(45%)	3/44(6%)	2	227-349	386-428	At1g56080	1.4	No hits found	No hits found
DT212575	E001H9	310	OC1042	1	0				No hits found	No hits found								0-0	0-0			No hits found	No hits found
DT212577	E002A1	390	OC1043	1	0				gb|AAM65206.1|	unknown [Arabidopsis thaliana]	365	60.1bits(144)	2e-08	36/92(39%)	44/92(47%)		1	1-276	270-359	At4g32460	6e-10	Unclassified proteins	99 UNCLASSIFIED PROTEINS
DT212372	C100B2	157	OC1044																	At4g02120	1e-21	Metabolism	01.03 nucleotide metabolism
DT212580	E002A2	566	OC1044	2	0				gb|AAM98192.1|	CTP synthase-like protein [Arabidopsis thaliana]	556	273bits(697)	1e-75	134/148(90%)	139/148(93%)		2	101-105	82-83	At4g02120	4e-90	Metabolism	01.03 nucleotide metabolism
DT212581	E002A3	296	OC1045	1	0				gb|AAK15554.1|	putative glyceraldehyde-3-phosphate dehydrogenase [Arabidopsis thaliana]	422	177bits(448)	1e-43	87/92(94%)	91/92(98%)		2	2-277	263-354	At1g16300	8e-46	Metabolism	01.05 C-compound and carbohydrate metabolism
DT212583	E002A5	264	OC1046	1	0				pir||T01931	adenylyl cyclase [Nicotiana tabacum]	406	81.3bits(199)	7e-15	36/74(48%)	54/74(72%)		2	8-229	327-400	At4g15640	6e-15	Cellular communication/signal transduction mechanism	30.01 intracellular signalling
DT212590	E002B1	463	OC1048	1	0				No hits found	No hits found								0-0	0-0	At1g22110	6e-14	Unclassified proteins	99 UNCLASSIFIED PROTEINS
DT212591	E002B2	809	OC1049	1	0				gb|AAT69231.1|	hypothetical protein At2g31600 [Arabidopsis thaliana]	301	76.6bits(187)	8e-19	33/69(47%)	50/69(72%)		1	217-227	81-84	At2g31600	9e-19	Unclassified proteins	99 UNCLASSIFIED PROTEINS
DT212592	E002B3	805	OC1050																	At1g52280	1e-76	Cellular communication/signal transduction mechanism	30.01 intracellular signalling
DT212115	N123E8	553	OC1050	1	1				gb|AAD22451.1|	RAS-related GTP-binding protein [Gossypium hirsutum]	207	315bits(806)	5e-85	150/170(88%)	156/170(91%)		3	3-512	38-207	At1g52280	5e-89	Cellular communication/signal transduction mechanism	30.01 intracellular signalling
DT212594	E002B6	560	OC1052	1	0				ref|NP_910314.1|	Similar to Escherichia coli thermosensitive gluconokinase (P39208) [Oryza sativa]	220	45.8bits(107)	5e-11	32/86(37%)	42/86(48%)	2/86(2%)	3	96-103	89-91	At2g16790	1e-09	Metabolism	01.05 C-compound and carbohydrate metabolism
DT212602	E002C4	640	OC1055	1	0				emb|CAA70322.1|	unknown [Nicotiana plumbaginifolia] similar to Ariadne protein from Drosophila [Arabidopsis thaliana]	324	149bits(377)	4e-35	71/82(86%)	76/82(92%)		3	3-429	152-293	At2g31780	1e-35	Protein fate (folding, modification, destination)	14.07 protein modification
DT212608	E002C12	168	OC1057	1	0				gb|AAQ75422.1|	(-)-isopiperitenone reductase [Mentha x piperita]	314	67.0bits(162)	1e-10	30/54(55%)	40/54(74%)		3	3-164	249-302	At2g24190	1e-11	Metabolism	01.20 secondary metabolism
DT212610	E002D3	577	OC1058	1	0				emb|CAC10560.1|	gpp synthase small subunit [Mentha x piperita]	313	106bits(265)	3e-22	55/84(65%)	67/84(79%)	1/84(1%)	-2	249-152	113-145	At4g36810	8e-15	Metabolism	01.20 secondary metabolism
DT212611	E002D5	238	OC1059	1	0				gb|AAL47491.1|	unknown protein [Arabidopsis thaliana] SLT1 protein [Nicotiana tabacum]	489	124bits(311)	7e-28	57/78(73%)	64/78(82%)		-3	236-3	359-436	At3g12570	6e-30	Unclassified proteins	99 UNCLASSIFIED PROTEINS
DT212613	E002D7	778	OC1060	1	0				ref|XP_474477.1|	OSJNBb0020J19.9 [Oryza sativa (japonica cultivar-group)] phosphatidylinositol-4-phosphate 5-kinase family protein [Arabidopsis thaliana]	1374	99.4bits(246)	1e-45	49/67(73%)	53/67(79%)		1	202-508	1253-1355	At1g34260	2e-44	Unclassified proteins	99 UNCLASSIFIED PROTEINS
DT212614	E002D8	182	OC1061	1	0				pir||T11855	DnaJ protein homolog [Phaseolus vulgaris]	161	33.1bits(74)	0.25	17/28(60%)	19/28(67%)	5/28(17%)	3	3-166	88-146	At2g17880	0.021	No hits found	No hits found
DT212615	E002D9	371	OC1062	1	0				gb|AAK96464.1|	AT4g11980/F16J13_50 [Arabidopsis thaliana]	309	175bits(443)	4e-43	83/112(74%)	99/112(88%)		2	5-340	68-179	At4g11980	5e-45	Metabolism	01.03 nucleotide metabolism
DT212617	E002D11	318	OC1063	1	0				gb|AAC49704.1|	endo-1,4-beta-glucanase [Lycopersicon esculentum]	617	201bits(511)	5e-51	93/105(88%)	99/105(94%)		-3	316-2	419-523	At5g49720	3e-48	Metabolism	01.05 C-compound and carbohydrate metabolism
DT212335	B050E12	506	OC1064						gb|AAM47025.1|	nam-like protein 1 [Petunia x hybrida]	585	223bits(569)	1e-57	105/131(80%)	112/131(85%)		2	113-505	23-152	At1g33060	5e-54	Development (Systemic)	41.03 plant development
DT212618	E002E2	320	OC1064	2	0															At4g35580	0.0001	No hits found	No hits found
DT212619	E002E4	106	OC1065	1	0				No hits found	No hits found								0-0	0-0			No hits found	No hits found
DT212620	E002E6	187	OC1066	1	0				No hits found	No hits found								0-0	0-0	At3g03940	6.2	No hits found	No hits found
DT212621	E002E7	764	OC1067	1	0				gb|AAC31883.1|	uroporphyrinogen decarboxylase [Zea mays]	393	241bits(616)	1e-62	115/140(82%)	130/140(92%)		1	10-429	80-219	At2g40490	2e-61	Metabolism	01.07 metabolism of vitamins, cofactors, and prosthetic groups
DT212556	E001G1	330	OC1068						gb|AAM91807.1|	unknown protein [Arabidopsis thaliana] leaf senescence protein-related (YLS7 ) [Arabidopsis thaliana]	501	147bits(371)	8e-35	64/98(65%)	75/98(76%)	3/98(3%)	2	32-316	397-494	At5g51640	1e-36	Classification not yet clear-cut	98 CLASSIFICATION NOT YET CLEAR-CUT
DT212624	E002E11	326	OC1068	2	0															At5g51640	9e-31	Classification not yet clear-cut	98 CLASSIFICATION NOT YET CLEAR-CUT
DT212625	E002E12	240	OC1069	1	0				No hits found	No hits found								0-0	0-0	At2g13115	5	No hits found	No hits found
DT212626	E002F1	475	OC1070																	At1g04080	1e-33	Unclassified proteins	99 UNCLASSIFIED PROTEINS
DT211392	N109H1	471	OC1070	1	1				gb|AAM14126.1|	unknown protein [Arabidopsis thaliana] hydroxyproline-rich glycoprotein family protein [Arabidopsis] Contains similarity to pre-mRNA processing protein PRP39	768	87.0bits(214)	1e-16	55/158(34%)	64/158(40%)	16/158(10%)	2	5-430	621-768	At1g04080	4e-30	Unclassified proteins	99 UNCLASSIFIED PROTEINS
DT212628	E002F3	336	OC1071	1	0				emb|CAG27839.1|	calcium-dependent protein kinase 8 [Nicotiana plumbaginifolia]	528	46.6bits(109)	0.0002	18/30(60%)	21/30(70%)		-2	131-42	1-30	At3g57530	0.0001	No hits found	No hits found
DT212634	E002F10	320	OC1074	1	0				gb|AAR03486.1|	prostaglandin E2 receptor EP3B subtype [Canis familiaris]	370	33.9bits(76)	1.3	20/47(42%)	28/47(59%)	2/47(4%)	-1	161-27	75-118	At1g09190	0.2	No hits found	No hits found
DT212635	E002F12	390	OC1075	1	0				emb|CAB69856.1|	putative protein [Arabidopsis thaliana] putative proteophosphoglycan [Oryza sativa]	460	83.6bits(205)	1e-15	50/123(40%)	57/123(46%)	5/123(4%)	2	11-364	188-309	At2g40070	5e-24	Unclassified proteins	99 UNCLASSIFIED PROTEINS
DT212637	E002G2	807	OC1076	1	0				gb|AAC32610.1|	ras-like small monomeric GTP-binding protein [Avena fatua][Populus balsamifera]	193	177bits(450)	5e-51	83/85(97%)	85/85(100%)		2	173-650	1-156	At1g09180	1e-56	Protein with binding function or cofactor requirement (structural or catalytic)	16.19 nucleotide binding
DT212638	E002G3	398	OC1077	1	0				ref|YP_086956.1|	RNA polymerase beta II subunit [Panax ginseng]	1387	189bits(479)	2e-47	97/131(74%)	110/131(83%)		-1	395-3	551-681	At1g14430	5.5	No hits found	No hits found
DT212640	E002G6	155	OC1079	1	0				ref|NP_360880.1|	similarity to beta-lactamase [Rickettsia conorii str. Malish 7]	100	31.6bits(70)	6.7	15/40(37%)	23/40(57%)	3/40(7%)	3	33-143	53-92	At3g44400	0.77	No hits found	No hits found
DT212644	E002G11	432	OC1081	1	0				emb|CAB62352.1|	hypothetical protein [Arabidopsis thaliana]	122	122bits(307)	2e-38	57/76(75%)	63/76(82%)		2	110-126	47-52	At3g48630	3e-40	Unclassified proteins	99 UNCLASSIFIED PROTEINS
DT212645	E002H1	408	OC1082	1	0				ref|XP_466086.1|	putative multiple stress-responsive zinc-finger protein [Oryza sativa]	154	62.4bits(150)	3e-09	27/38(71%)	30/38(78%)		-1	231-118	1-37	At2g36320	8e-10	Transcription	11.02 RNA synthesis
DT212646	E002H5	527	OC1083	1	0				gb|AAO17573.1|	carbonic anhydrase 2 [Flaveria bidentis]	279	179bits(453)	1e-72	85/96(88%)	89/96(92%)		2	92-105	76-80	At5g14740	4e-63	Metabolism	01.05 C-compound and carbohydrate metabolism
DT212647	E002H6	523	OC1084	1	0				dbj|BAB11523.1|	coatomer delta subunit (delta-coat protein) (delta-COP) [Arabidopsis thaliana]	504	301bits(772)	4e-81	141/174(81%)	161/174(92%)		2	2-523	294-467	At5g05010	2e-83	Protein fate (folding, modification, destination)	14.10 assembly of protein complexes
DT212648	E002H8	448	OC1085	1	0				No hits found	No hits found								0-0	0-0	At5g09680	5e-34	Classification not yet clear-cut	98 CLASSIFICATION NOT YET CLEAR-CUT
DT212653	E002H11	363	OC1086	1	0				emb|CAA45863.1|	ribosomal protein L2 [Lycopersicon esculentum]	260	172bits(435)	2e-53	78/80(97%)	79/80(98%)		1	124-91	144-133	At4g36130	4e-56	Protein synthesis	12.01 ribosome biogenesis
DT212654	E002H12	299	OC1087	1	0				gb|AAU87883.1|	serine/threonine protein kinase 1 [Carica papaya]	202	170bits(431)	9e-42	82/99(82%)	90/99(90%)		-1	299-3	37-135	At3g22750	3e-41	Cellular communication/signal transduction mechanism	30.01 intracellular signalling
DT212655	E003A1	464	OC1088						gb|AAC84136.1|	ribosomal protein L12 [Cichorium intybus]	142	269bits(688)	1e-71	139/142(97%)	139/142(97%)		3	39-464	1-142	At5g60670	5e-71	Protein synthesis	12.01 ribosome biogenesis
DT210998	N103F5	494	OC1088	1	1															At5g60670	4e-69	Protein synthesis	12.01 ribosome biogenesis
DT212657	E003A6	408	OC1089	1	0				emb|CAB85635.1|	putative ripening-related P-450 enzyme [Vitis vinifera]	499	182bits(461)	3e-45	81/134(60%)	105/134(78%)		2	2-403	355-488	At3g61040	4e-45	Classification not yet clear-cut	98 CLASSIFICATION NOT YET CLEAR-CUT
DT212658	E003A7	640	OC1090	1	0				ref|XP_472963.1|	OJ991113_30.14 [Oryza sativa (japonica cultivar-group)]	710	30.8bits(68)	6.4	20/40(50%)	27/40(67%)		3	501-496	370-368	At1g03530	0.0002	No hits found	No hits found
DT212334	B050E8	493	OC1091						gb|AAV24814.1|	putative polyprotein [Oryza sativa (japonica cultivar-group)]	1289	72.4bits(176)	4e-12	37/99(37%)	53/99(53%)		2	2-298	309-407	At2g13930	4e-06	Transposable elements, viral and plasmid proteins	38.01 LTR retroelements (retroviral)
DT212629	E002F4	496	OC1091																	At1g47360	0.0008	No hits found	No hits found
DT212661	E003A12	493	OC1091	3	0															At1g47360	2e-05	No hits found	No hits found
DT212664	E003B5	164	OC1092	1	0				gb|AAF73124.1|	whitefly-induced gp91-phox [Lycopersicon esculentum]	938	54.7bits(130)	2e-09	22/30(73%)	25/30(83%)		2	23-164	882-928	At5g47910	2e-11	Cell rescue, defense and virulence	32.07 detoxification
DT212665	E003B6	580	OC1093																	At4g29510	8e-46	Metabolism	01.01 amino acid metabolism
DT211370	N109E4	565	OC1093	1	1				gb|AAN12952.1|	arginine methyltransferase pam1 [Arabidopsis thaliana]	390	229bits(584)	3e-59	116/169(68%)	130/169(76%)	4/169(2%)	1	70-564	16-184	At4g29510	3e-66	Metabolism	01.01 amino acid metabolism
DT212667	E003B8	743	OC1095	1	0				ref|XP_466718.1|	unknown protein [Oryza sativa (japonica cultivar-group)]	144	85.9bits(211)	9e-16	41/69(59%)	52/69(75%)	1/69(1%)	-1	536-333	29-95	At3g24506	5e-30	Unclassified proteins	99 UNCLASSIFIED PROTEINS
DT212668	E003B9	592	OC1096	1	0				gb|AAN17830.1|	Myb-like protein P [Saussurea medusa]	256	82.8bits(203)	2e-32	34/52(65%)	44/52(84%)		3	105-100	40-38	At3g23250	1e-31	Transcription	11.02 RNA synthesis
DT212669	E003B10	578	OC1097	1	0				gb|AAM78050.1|	AT4g32020/F10N7_170 [Arabidopsis thaliana]	181	47.8bits(112)	0.0002	38/114(33%)	53/114(46%)	13/114(11%)	-2	439-137	2-113	At4g32020	6e-06	Unclassified proteins	99 UNCLASSIFIED PROTEINS
DT212672	E003C1	215	OC1099	1	0				gb|AAM61180.1|	contains similarity to endo-1,3-1,4-beta-D-glucanase [Arabidopsis thaliana]	239	48.1bits(113)	7e-09	19/33(57%)	25/33(75%)		1	13-214	1-67	At3g23600	8e-11	Subcellular localization	70.03 cytoplasm
DT212673	E003C2	357	OC1100	1	0				gb|AAO13360.1|	dehydration-responsive element binding protein 3 [Lycopersicon putative AP2 domain containing protein [Arabidopsis thaliana]	264	89.0bits(219)	3e-17	54/123(43%)	63/123(51%)	6/123(4%)	3	6-356	131-253	At1g78080	5e-21	Transcription	11.02 RNA synthesis
DT212677	E003C4	430	OC1102	1	0				gb|AAC73031.1|	putative cytochrome P450 [Arabidopsis thaliana]	495	141bits(356)	5e-33	63/104(60%)	85/104(81%)	3/104(2%)	-3	428-126	391-494	At2g27690	9e-35	Metabolism	01.06 lipid, fatty acid and isoprenoid metabolism
DT212682	E003C11	502	OC1104	1	0				gb|AAD22518.1|	zinc finger protein [Pinus radiata]	438	119bits(298)	3e-26	65/112(58%)	81/112(72%)	7/112(6%)	3	54-368	328-438	At5g57660	7e-28	Transcription	11.02 RNA synthesis
DT212684	E003D2	397	OC1106	1	0				dbj|BAB61056.1|	WRKY DNA-binding protein [Nicotiana tabacum]	727	90.9bits(224)	1e-23	44/52(84%)	48/52(92%)		1	241-244	476-477	At5g56270	5e-24	Transcription	11.02 RNA synthesis
DT212685	E003D4	230	OC1107	1	0				emb|CAA96570.1|	CP12 [Pisum sativum] auxin-induced putative CP12 domain-containing protein	127	125bits(315)	3e-28	56/76(73%)	67/76(88%)		-3	228-1	48-123	At2g47400	9e-27	Subcellular localization	70.26 plastid
DT212686	E003D6	640	OC1108	1	0				dbj|BAB02922.1|	unnamed protein product [Arabidopsis thaliana]	198	52.0bits(123)	7e-12	24/64(37%)	34/64(53%)	8/64(12%)	3	3-432	46-195	At3g17460	2e-13	Unclassified proteins	99 UNCLASSIFIED PROTEINS
DT212688	E003D8	415	OC1109	1	0				gb|AAQ57199.1|	putative calmodulin-binding protein [Glycine max]	105	91.3bits(225)	7e-18	48/92(52%)	62/92(67%)	4/92(4%)	3	150-413	2-93	At5g62390	6e-32	Cell rescue, defense and virulence	32.01 stress response
DT210940	N102G4	229	OC1110_a	0	1				gb|AAC27157.1|	Match to polyubiquitin DNA gb|L05401 from A. thaliana [Arabidopsis thaliana]	324	140bits(354)	8e-33	72/76(94%)	72/76(94%)	0	1	1-66	206-322	At1g65350	5e-35	Protein fate (folding, modification, destination)	14.07 protein modification
DT213669	E017D10	367	OC1110_b	1	0				gb|AAV92490.1|	polyubiquitin [Pseudotsuga menziesii var. menziesii]	229	231bits(589)	4e-60	118/118(100%)	118/118(100%)		2	14-367	89-54	At4g02890	3e-62	Protein fate (folding, modification, destination)	14.13 protein degradation
DT212689	E003D9	445	OC1110_c	1	0				gb|AAM65295.1|	polyubiquitin (UBQ14) [Arabidopsis thaliana]	305	195bits(495)	3e-49	99/99(100%)	99/99(100%)	0	1	1-294	207-76	At4g05050	5e-51	Protein fate (folding, modification, destination)	14.13 protein degradation
DT212588	E002A10	228	OC1110_d	1	0				gb|AAQ84316.1|	fiber polyubiquitin [Gossypium barbadense]	229	147bits(370)	1e-34	75/76(98%)	75/76(98%)	0	-1	228-163	131-228	At5g20620	7e-37	Cell rescue, defense and virulence	32.01 stress response
DT211713	N114G7	228	OC1110_e	0	1				ref|XP_473982.1|	OSJNBa0089N06.4 [Oryza sativa (japonica cultivar-group)] polyubiquitin [Oryza sativa]	381	147bits(372)	6e-35	75/76(98%)	75/76(98%)	0	-1	228-160	283-381	At5g20620	4e-37	Cell rescue, defense and virulence	32.01 stress response
DT212692	E003E4b	167	OC1112	1	0				No hits found	No hits found								0-0	0-0			No hits found	No hits found
DT212693	E003E5	541	OC1113	1	0				gb|AAM28623.1|	adenosine monophosphate binding protein 6 AMPBP6 [Arabidopsis thaliana]	550	197bits(500)	5e-51	95/144(65%)	114/144(79%)		2	74-63	308-304	At5g16370	2e-54	Metabolism	01.06 lipid, fatty acid and isoprenoid metabolism
DT212695	E003E8	760	OC1114_a	1	0				emb|CAI21890.1|	C20orf13 [Homo sapiens]	420	34.3bits(77)	3.3	22/84(26%)	38/84(45%)	3/84(3%)	2	305-547	148-231	At2g24030	0.0006	No hits found	No hits found
DT211297	N108C5	633	OC1114_b	0	1				dbj|BAD38119.1|	unknown protein [Oryza sativa (japonica cultivar-group)]	460	64.7bits(156)	2e-09	48/133(36%)	68/133(51%)	20/133(15%)	-1	438-100	185-312	At2g19380	3e-08	Unclassified proteins	99 UNCLASSIFIED PROTEINS
DT212697	E003E10	544	OC1115	1	0				gb|AAU95460.1|	At1g62740 stress-induced protein sti1 -like protein [Arabidopsis thaliana]	571	240bits(613)	1e-62	118/178(66%)	140/178(78%)	1/178(0%)	1	13-333	1-359	At1g62740	8e-68	Cell rescue, defense and virulence	32.01 stress response
DT212699	E003E12	587	OC1116	1	0				gb|AAN18098.1|	At2g22980/T20K9.19 putative serine carboxypeptidase [Arabidopsis thaliana]	250	176bits(445)	4e-43	76/140(54%)	100/140(71%)		-1	437-18	112-250	At2g22980	5e-45	Protein fate (folding, modification, destination)	14.13 protein degradation
DT212701	E003F3	422	OC1118	1	0				gb|AAM63935.1|	unknown [Arabidopsis thaliana]	136	79.3bits(194)	3e-14	39/58(67%)	48/58(82%)	1/58(1%)	3	21-191	79-135	At2g34340	9e-16	Unclassified proteins	99 UNCLASSIFIED PROTEINS
DT212703	E003F7	573	OC1119	1	0				gb|AAM65343.1|	putative tropinone reductase [Arabidopsis thaliana]	254	168bits(426)	4e-46	82/144(56%)	104/144(72%)		-1	549-3	9-190	At4g05530	1e-66	Metabolism	01.05 C-compound and carbohydrate metabolism
DT212493	D300G11	380	OC1120						gb|AAM91284.1|	unknown protein [Arabidopsis thaliana]	232	166bits(419)	2e-40	84/122(68%)	100/122(81%)		-3	378-13	79-198	At2g28605	3e-42	Unclassified proteins	99 UNCLASSIFIED PROTEINS
DT212706	E003F10	380	OC1120	2	0															At2g28605	1e-32	Unclassified proteins	99 UNCLASSIFIED PROTEINS
DT212708	E003G1	500	OC1121	1	0				gb|AAF29976.1|	isopentenyl pyrophosphate:dimethyllallyl pyrophosphate isomerase [Lactuca sativa]	263	323bits(827)	1e-87	158/165(95%)	163/165(98%)		2	5-499	2-166	At5g16440	7e-68	Metabolism	01.06 lipid, fatty acid and isoprenoid metabolism
DT212709	E003G2	391	OC1122	1	0				gb|AAM45060.1|	unknown protein [Arabidopsis thaliana]	172	169bits(427)	3e-41	78/103(75%)	91/103(88%)		-1	391-83	69-171	At4g30990	4e-43	Unclassified proteins	99 UNCLASSIFIED PROTEINS
DT212710	E003G3	250	OC1123	1	0				ref|NP_617503.1|	hypothetical protein MA2602 [Methanosarcina acetivorans C2A]	678	32.0bits(71)	5	15/47(31%)	25/47(53%)		1	4-144	112-158	At1g51960	0.83	No hits found	No hits found
DT212712	E003G5	438	OC1124	1	0				gb|AAM61751.1|	putative 3-beta hydroxysteroid dehydrogenase/isomerase protein [Arabidopsis thaliana]	325	84.0bits(206)	1e-15	43/79(54%)	54/79(68%)		1	19-122	247-281	At2g37660	4e-17	Unclassified proteins	99 UNCLASSIFIED PROTEINS
DT212715	E003G10	164	OC1126	1	0				ref|NP_921704.1|	unknown protein [Oryza sativa (japonica cultivar-group)]	594	92.8bits(229)	2e-18	42/54(77%)	48/54(88%)		2	2-163	490-543	At1g69340	6e-18	Classification not yet clear-cut	98 CLASSIFICATION NOT YET CLEAR-CUT
DT212716	E003G11	90	OC1127	1	0				No hits found	No hits found								0-0	0-0	At4g01350	0.62	No hits found	No hits found
DT212717	E003G12	357	OC1128	1	0				ref|XP_474946.1|	OSJNBb0072N21.3 [Oryza sativa (japonica cultivar-group)] flavin containing monooxygenase 3 -like	521	137bits(346)	7e-32	62/118(52%)	83/118(70%)		3	3-356	364-481	At1g19250	1e-16	Metabolism	01.07 metabolism of vitamins, cofactors, and prosthetic groups
DT212718	E003H2	781	OC1129	1	0				gb|AAM65310.1|	F-box protein family, AtFBL20 [Arabidopsis thaliana]	302	118bits(296)	3e-34	69/162(42%)	92/162(56%)		-1	490-537	78-61	At4g05460	4e-39	Development (Systemic)	41.03 plant development
DT212719	E003H3	280	OC1130	1	0				emb|CAA26620.1|	ATP synthase beta subunit [Nicotiana plumbaginifolia]	560	185bits(469)	4e-46	92/92(100%)	92/92(100%)		-3	278-3	363-454	At5g08670	1e-46	Subcellular localization	70.16 mitochondrion
DT212720	E003H5	609	OC1131	1	0				No hits found	No hits found								0-0	0-0	At4g15820	5.7	No hits found	No hits found
DT212722	E003H7	467	OC1132	1	0				emb|CAB80788.1|	AT4g00300 receptor protein kinase-like [Arabidopsis thaliana]	785	63.5bits(153)	1e-22	39/92(42%)	53/92(57%)	9/92(9%)	3	105-465	639-764	At4g00300	4e-24	Unclassified proteins	99 UNCLASSIFIED PROTEINS
DT213100	E009D11	695	OC1133_a																	At3g53990	1e-66	Cell rescue, defense and virulence	32.01 stress response
DT213164	E010C11	641	OC1133_a	2	0				gb|AAK00403.1|	unknown protein [Arabidopsis thaliana] universal stress protein (USP) family protein	160	249bits(635)	5e-65	120/160(75%)	137/160(85%)		3	114-593	1-160	At3g53990	3e-67	Cell rescue, defense and virulence	32.01 stress response
[truncated: 1,458 more rows]
