# Supplementary material for: Characterization of expressed sequence tags obtained by SSH during somatic embryogenesis in Cichorium intybus L
Source: BMC Plant Biol. 2007 Jun 6;7:27. doi: 10.1186/1471-2229-7-27 (PMC1913917; doi:10.1186/1471-2229-7-27)
Supplement: Additional file 2 — Perl scripts used for ESTs analyses. Script 1: cleaning ESTs of vector and primers sequences. Script 2: local BlastN output parser. Script 3: BlastX output parser [file 1471-2229-7-27-S2.txt]

Script 1: cleaning ESTs of vector and primers sequences


#!/bin/perl
$i1="$ARGV[0]";
$o1=">$ARGV[4]";
open (FicEnt1, $i1)||die "Probleme d'ouverture du fichier:$i1!";
open (FicSort1, $o1)||die "Probleme d'ouverture du fichier:$o1!";
while ($ligne=<FicEnt1>){
$test1=1;
if ($ligne=~/>/){
@tbl4= split('\s', $ligne);
print FicSort1 "\n$tbl4[0]\n";
$test1=0;
}
if ($test1==1){
$ligne=~s/\n//;
print FicSort1 "$ligne";
}
}
close FicEnt1;
close FicSort1;
$i1="$ARGV[4]";
$i2="$ARGV[1]";
$o1=">$ARGV[2]";
$o2=">$ARGV[3]";
open (FicEnt1, $i1)||die "Probleme d'ouverture du fichier:$i1!";
open (FicEnt2, $i2)||die "Probleme d'ouverture du fichier:$i2!";
open (FicSort1, $o1)||die "Probleme d'ouverture du fichier:$o1!";
open (FicSort2, $o2)||die "Probleme d'ouverture du fichier:$o2!";
$test2=1;
$test4=0;
while ($ligne=<FicEnt1>){
if ($ligne=~/>/){
if ($test4==1){
print FicSort1 "$line";
print FicSort2 "$ref\t";
print FicSort2 "PAD_PAF\n";
}
@tbl1= split('\s', $ligne);
print FicSort1 "$tbl1[0]\n";
$test2=1;
$test2=1;
$test4=1;
$ref=$tbl1[0];
}
if ($ligne=~/GTACCT/){
$ligne=~s/\n//;
@tbl2= split('GTACCT', $ligne);
if ($tbl2[0]=~/AGGTAC/){
@tbl3= split('AGGTAC', $tbl2[0]);
print FicSort1 "AC$tbl3[1]GT\n";
$test2=0;
$test3=0;
$test4=0;
}}
if ($test2==1){
if ($ligne=~/GTACCT/){
$ligne=~s/\n//;
@tbl4= split('GTACCT', $ligne);
print FicSort1 "$tbl4[0]GT\n";
$test3=0;
$test4=0;
print FicSort2 "$ref\t";
print FicSort2 "PAD\n";
}}
if ($test3==1){
if ($ligne=~/AGGTAC/){
$ligne=~s/\n//;
@tbl5= split('AGGTAC', $ligne);
print FicSort1 "AC$tbl5[1]\n";
print FicSort2 "$ref\t";
print FicSort2 "PAF\n";
$test4=0;
}}
$line=$ligne;
}
while ($ligne3=<FicEnt2>){
if ($ligne3=~/PLAQUE/){
@tbl5= split('\s', $ligne3);
print FicSort2 "\n\>$tbl5[0]\t26S_";
print FicSort2 pop(@tbl5);
}}
close FicEnt1;
close FicEnt2;
close FicSort1;
close FicSort2;

********************************************************************************
Script 2: local BlastN output parser


#!/bin/perl
$i1="$ARGV[0]";
$o1=">$ARGV[1]";
open (FicEnt1, $i1)||die "Probleme d'ouverture du fichier:$i1!";
open (FicSort1, $o1)||die "Probleme d'ouverture du fichier:$o1!";
$test4=0;
while ($ligne=<FicEnt1>){
if ($ligne=~/Query\=/){
if ($test4==1){
print FicSort1 "\t$test1\t";
print FicSort1 "$test2\t";
$test3=$test1-$test2;
print FicSort1 "$test3\n";
}
$test1=0 ;
$test2=0;
$ligne=~s/\n//;
$ligne=~s/\t//;
$ligne=~s/Query\=//;
$ligne=~s/\%//;
@tbl1= split('\s', $ligne);
print FicSort1 "$tbl1[1]\t";
}
if ($ligne=~/^\%/){
$test4=1;
$ligne=~s/\n//;
$ligne=~s/\%//;
$ligne=~s/ABIX\sTesting\s\-\-\sno\scomment//;
@tbl2= split('\s', $ligne);
$name= $tbl2[0];
@tbl2= reverse(@tbl2);
if ($tbl2[0]<1e-30){
$test1=$test1+1 ;
print FicSort1 "$name ";
print FicSort1 "$tbl2[0] ";
}
}
if ($ligne=~/^\$/){
$test4=1;
$ligne=~s/\n//;
$ligne=~s/\�//;
$ligne=~s/ABIX\sTesting\s\-\-\sno\scomment//;
@tbl2= split('\s', $ligne);
$name= $tbl2[0];
@tbl2= reverse(@tbl2);
if ($tbl2[0]<1e-30){
$test2=$test2+1 ;
print FicSort1 "$name ";
print FicSort1 "$tbl2[0] ";
}}
}
close FicEnt1;
close FicSort1;


********************************************************************************
Script 3: BlastX output parser

#!/bin/perl
$i="$ARGV[0]";
$o=">$ARGV[1]";
open (FicEnt, $i)||die "Probleme d'ouverture du fichier:$i!";
open (FicSort, $o)||die "Probleme d'ouverture du fichier:$o!";
$test9=1;
$test14=0;
while ($ligne=<FicEnt>){
if ($ligne=~/Query\=/){
$test10=0;
$test11=0;
if ($test9 == 0) {
print FicSort "Pas de Blast\tPas de Blast\t\t\t\t\t\t\t\t";}
$ligne=~s/\n//;
@tbl1= split ('\s', $ligne);
if($test14==1){
print FicSort "$Q1\-$Q2\t";
print FicSort "$S1\-$S2\n";
$Q1=0;
$Q2=0;
$S1=0;
$S2=0;}
print FicSort "$tbl1[1]\t";
$test9=0;
}
#letters
if ($ligne=~/letters\)/){
$ligne=~s/\n//;
$ligne=~s/\s//g;
$ligne=~s/\(//;
$ligne=~s/letters\)//;
print FicSort "$ligne\t";
$test1=0;
$test2=0;
$test3=0;
$test4=0;
$test5=0;
$test6=0;
}
if ($ligne=~/^\>/){
$test10=($test10+1);
$test11=($test11+1);
if ($test1 == 0) {
$test9=1;
$ligne=~s/\n//;
$ligne=~s/\>//;
@tbl2= split ('\s', $ligne);
print FicSort "$tbl2[0]\t";
@tbl3 =  splice(@tbl2, 1,100000);
print FicSort "@tbl3\_";
$test1=1;
$test2=1;
$test3=1;
$test4=1;
$test5=1;
$test6=1;
$test12=1;
$test13=1;
}
}
if ($test2==1){
if ($ligne=~/[a-zA-Z0-9]/){
$ligne=~s/\n//;
@tbl4= split('\[', $ligne);
print FicSort "\[$tbl4[1]";
}
print FicSort "\t";
$test2=0;
}
if ($test3==1){
if ($ligne=~/Length/){
$ligne=~s/\s//g;
$ligne=~s/Length\=//;
print FicSort "$ligne\t";
$test3=0;
}
}
if ($test4==1){
if ($ligne=~/Score\s\=/){
$ligne=~s/\s//g;
$ligne=~s/Score\=//;
$ligne=~s/Expect\=//;
@tbl5= split('\,', $ligne);
print FicSort "$tbl5[0]\t$tbl5[1]\t";
$test4=0;
}
}
if ($test5==1){
if ($ligne=~/Identities/){
$ligne=~s/\s//g;
$ligne=~s/Identities\=//;
$ligne=~s/Positives\=//;
$ligne=~s/Gaps\=//;
@tbl6= split('\,', $ligne);
print FicSort "$tbl6[0]\t$tbl6[1]\t$tbl6[2]\t";
$test5=0;
}
}
if ($test6==1){
if ($ligne=~/Frame/){
$ligne=~s/\s//g;
$ligne=~s/Frame\=//;
print FicSort "$ligne\t";
$test6=0;
}
}
if ($test10==1){
if ($ligne=~/Query\:/){
@tbl7= split('\s', $ligne);
if ($test12==1){
$Q1=$tbl7[1];
$test12=0;
}
@tbl7=reverse(@tbl7);
$Q2= $tbl7[0];
}
}
if ($test11==1){
if ($ligne=~/Sbjct\:/){
@tbl8= split('\s', $ligne);
if ($test13==1){
$S1=$tbl8[1];
$test13=0;
}
@tbl8=reverse(@tbl8);
$S2= $tbl8[0] ;
$test14=1;
}}
}
print FicSort "$Q1\-$Q2\t";
print FicSort "$S1\-$S2\n";
close FicEnt;
close FicSort;
