# Supplementary material for: Characterization of expressed sequence tags obtained by SSH during somatic embryogenesis in Cichorium intybus L
Source: BMC Plant Biol. 2007 Jun 6;7:27. doi: 10.1186/1471-2229-7-27 (PMC1913917; doi:10.1186/1471-2229-7-27)
Supplement: Additional file 3 — Primers used for real-time RT-PCR. Oligonucleotide primers were designed for selected genes using the Beacon Designer software of Biosoft. Putative functions were defined according to BlastX searches against the non-redundant GeneBank database. [file 1471-2229-7-27-S3.xls]

## Sheet: Feuil1
Candidate genes
Accession number	Contig/OC ID	Putative function	Sense primer (5' - 3')	Anti-sense primer (5' - 3')
DT212234	OC0687	arabinogalactan protein [D. carota]	CCCAGATGCTCACCCACTTCC	TCAAACACCACCCCTCAACTACC
DT212300	OC1814	No hits found	TGGCGATGGTGGCTCATGC	CAAATTCAACACAAACCCTCAACTCAG
DT212813	OC0311_a	acidic ribosomal protein P0 [G. max]	GGAAGTTTGCCCTTGGTGTCTC	AGCATTCTTGTAGCCATTGATGACC
DT213187	OC1549_a	40S ribosomal protein S17 [L. esculentum]	AATCCTTGAAGAAGTTGCCATCATCC	TGCCTCTGACGGGTCCCTTC
DT211067	Cont6402	putative leaf development protein Argonaute [A. thaliana]	GAGCAAGCTCGTGGCAGAAAC	AGTAGGTCAATGGAACATGATGAACAAG
DT212502	OC1929	G protein beta subunit [N. plumbaginifolia]	TCTCAAGCAGGAGTCCGAAATGG	CAACATACTTTCTAATAACGCCCAATTCC
DT212655	OC1088	ribosomal protein L12 [C. intybus]	AGCCTCATTCTACCTCTGTTCTTTG	CCGCACCGACCTCACCTC
DT212554	Cont0001	glyceraldehyde-3-phosphate dehydrogenase [S. alba]	ACGACAGGTTTGGCATTGTTGAG	TTCCACCTCTCCAGTCCTTCATTG
DT212144	Cont0082	putative argininosuccinate synthase [A. thaliana]	GATACCTCAGTCATTGTTCCTTGGC	TGCTTCCAAACCTTCCAATTCTGAG
DT210897	OC0178	putative ribosomal S29 protein [A. thaliana]	ACGAGATTAGCTGCGGCTTCTTC	GGACCGTAAGTCTTAGGATGAGAGTTC
DT211177	OC0805_a	putative 60S ribosomal protein L35 [A. thaliana]	AGGCTGAACTCGCTCTTCTTCG	CACTTGTGCAATAGATGTCCTCACC
DT212479	OC0378_c	60S ribosomal protein L5 [C. sativus]	CCCCACAGTGAAAAGAGGTTTGC	TCTTCAATGCTGTCTGCTTCAACTC
DT212250	OC2155_a	P40-like ribosomal protein [D. carota]	AACAAGGGAAAGCACAGCATTGG	AGGGGCAGCAGCATCATCTTC
DT212789	OC1427_b	Cell division control protein 48 homolog E [A. thaliana]	GATTTGGAAGATGATTCTATTGATGCTGAG	CTCACGCTTAACATTCTCAAGACCTC
DT212237	OC0834	chromatin remodeling factor CHD3 [A. thaliana]	AGGATTGCAGTCTTGCTTCTTGTAAG	ACTATTGCTTGCCATCTTCCATAACC
DT212803	OC1211	BTB/POZ domain-containing protein [A. thaliana]	GCATTGTAACATGGATCAGCAAAGC	GCGGGCAGCAAACTCGTAATC
DT211305	Cont0015	L-asparaginase [G. max]	ATCAGCATCTACGCACCAGAGAC	TGAGTCACCTATTCGGCCCATTC
DT211372	OC0631	No hits found	AGCCTGCTAACGATACTAGTGGTG	AATTTAACATCCGAAAGTCTTTGAGTAAGC
DT210839	OC0758	putative RNA-binding protein [A. thaliana]	GATCGCAGTGTTATCGGGATATTCG	GGGAAGCCTTGTGGAGATGGG
DT212771	Cont4942	elongation factor EF-2 [P. sativum]	CACTGTCGCACTTGTCGGTTTG	CTGAGAACTTCATGGCACGGATTG
DT211255	Cont0024	seed specific protein Bn15D17A [B. napus]	CGAGTCTACCCTGAGTCACCAATC	TTCAATGTCGTCGTTCTTATCCTGTATC
DT210862	OC0172	embryogenic callus protein 181 [D. carota]	GGTGGAAGACAAGGTAACAGGTTTG	TTCACGTAAACTCGCAGCATCAAG
DT212897	OC1229	sucrose synthase isoform I [D. carota]	AATGGCGAGATTGGACAATGTGAAG	CTCCTTCCTTCTGTCACCACCTAC
DT214125	OC3001	lipid transfer protein precursor [M. domestica]	GTAAGTTGACACCACATTTCCCAGG	CACCGCCGACCGTAAGACTG
DT211562	OC0559	putative phosphatase type 2C [A. thaliana]	TCTTGGCAAGTGACGGTCTCTG	TCTCTCTTCAACGCTTCGGCTAC
DT211152	Cont0206	fasciclin-like AGP 12 [P. alba x P. tremula]	AATGGGTTTGCAGGATTGGTGTTC	TTGGCGGTGACTCGGCTAATG
DT212829	OC1960	tuber-specific and sucrose-responsive element binding factor [S. tuberosum]	CCTCCACCGCTACCGAAACC	ACCTCCATCCTAACCATCTCTTGC
DT212596	OC1155	xyloglucan endotransglycosylase [M. domestica]	CGATGTTCCAATCAGAGTGTTCAAG	ATCGGCGTTCCATAAACTAGAATATATC
DT213276	OC1785_a	H(+)-transporting ATPase [P. vulgaris]	AGTGTCATTATCAGTGCTGTGCTTAC	TGTTCCGTCGTTCAGAATTGCTATG
DT213079	OC1347	putative ethylene response element binding protein [N. tabacum]	GGTGTGGCTTGGGACTTATGAAAC	CCATCACTGACTTTCGTCGTTGAG
DT212556	OC1068	leaf senescence protein-related (YLS7 ) [A. thaliana]	TGAAGCCCGCAGAGGATATAGTTG	GCCTATACGCAAACGCCTTAGTTATATC
DT210805	OC0344	unknown protein [A. thaliana]	ATGTCGTCGTCCTCTTCTTCTTCC	ATCTTGTCTTCATTGTATGTGGATCGTC
DT212452	OC0603_b	cobalamine-independent methionine synthase [S. scutellarioides]	CGGTTCTCGGTGCGTGAAG	GGGCGTTTGGTCATTTCTTGAG
DT210888	OC0071	14-3-3 protein [S. tuberosum]	TGGTTCCGTCGGCTTCTTCAG	GTTCATAGTGTGCTCTGCTGCTTC
DT211362	Cont0201	putative auxin-induced protein [A. thaliana]	GTTGGTCCTAAATTGGCAGAAAGTTTG	CAGGTATTGGAACCACATCGCTTC
DT213305	Cont0060	3-hydroxy-3-methylglutaryl coenzyme A reductase [S. tuberosum]	TCCGACCATCACCGCCATAG	GGTAGTCTTGAACATCTGAACATCATAC
DT212233	OC1796	ring domain containing protein [C. annuum]	TTATTAACCCTAGTCCGACGATTGG	CGGCAAGATTATAAGAATTCGGAGTAG
DT213289	Cont9039	metallothionein 1 [A. tripolium]	AGTGCGGATGCGGCTCAAG	CGACGATCACGGTGGCGG
DT211413	OC0565_a	acetoacetyl-CoA thiolase [A. thaliana]	TCAAGGATAACGGCGGTAGTGTC	AGCATATCCAGAAACCTTAGCAATCAC
DT211922	OC0724	cellulose synthase family protein [A. thaliana]	TGTAACCATAAGCACTGTAGCGATTG	CACCCATTTACCACGCCAAACC
DT211657	Cont1237	pre-pro-cysteine proteinase [L. esculentum]	AACTCACCGATGCTGTCCTTCC	CACATGATCCTTGGTTCTTGACTGG
DT212623	OC0023_a	glutathione transferase [H. muticus]	CGACGAGGCGATAGTGGAAGAG	TTCACCTGTGTTCCCATCAAATACTTC
DT211599	OC0686	unknown protein [A. thaliana]	TTAGCGGTGTTTGGATACGAATGTG	ACAGAAGATAAGGTGGGGAACAGTC
DT211671	Cont0026	ss-1,3-glucanase [C. intybus x C. endivia]	TGTTGGGCAGTTCCTTTCCTCC	GGGTAGATGTTGGCAAGCATTGG
DT211633	OC0696	aquaporin [H. annuus]	GTATCAATCGCTGCCAACATCTCC	ACCCGCAACACCGTGTATGG
DT211055	OC0168	1-aminocyclopropane-1-carboxylate oxidase [L. esculentum]	GGGATTAGAGAAGGGCTACCTCAAG	GCAATATGACACCGCCAGCATC
DT210799	Cont0006	1-aminocyclopropane-1-carboxylate oxidase [P. hortorum]	GCATGGAGAAACTGAACGGAGAAG	CCCTTTGTTCGCCACCATTTCC
DT213897	Cont0011	catalase 3 [H. annuus]	CCAATCAATTCCGCTAGGGTTACTG	TCTGTATCTATCTCCTGGCTGCTTG
